# Supplementary material for: Long-read sequencing disentangles isoform complexity at allele-specific loci
Source: Sci Rep. 2025 Nov 11;15:39389. doi: 10.1038/s41598-025-97362-z (PMC12606347; doi:10.1038/s41598-025-97362-z)
Supplement: Supplementary file 1 — Supplementary Material 1. [file 41598_2025_97362_MOESM1_ESM.xlsx]

## Sheet: a Long reads
name	chr	start	end	BL6 reads	CAST reads	total reads	allelic ratio
Mrpl15	chr1	4773197	4785749	6	11	17	0.35
Lypla1	chr1	4807559	4846739	26	26	52	0.5
Tcea1	chr1	4857693	4897909	45	29	74	0.61
Rgs20	chr1	4909572	5070308	16	4	20	0.8
Atp6v1h	chr1	5082977	5163213	43	48	91	0.47
Rb1cc1	chr1	6214661	6276374	2	9	11	0.18
St18	chr1	6487230	6860940	16	14	30	0.53
Pcmtd1	chr1	7088891	7173628	42	28	70	0.6
Sntg1	chr1	8359738	9301066	6	12	18	0.33
3110035E14Rik	chr1	9601266	9627142	79	64	143	0.55
Vcpip1	chr1	9718621	9748382	31	30	61	0.51
Sgk3	chr1	9798129	9902570	10	7	17	0.59
Cops5	chr1	10024599	10038159	10	9	19	0.53
Arfgef1	chr1	10137506	10232670	8	12	20	0.4
Prex2	chr1	10993271	11303683	13	12	25	0.52
A830018L16Rik	chr1	11413562	11975902	16	22	38	0.42
Sulf1	chr1	12692261	12861192	5	5	10	0.5
Ncoa2	chr1	13139104	13374083	6	7	13	0.46
Tram1	chr1	13564692	13589910	28	16	44	0.64
Lactb2	chr1	13625897	13660605	6	8	14	0.43
Kcnb2	chr1	15287156	15723751	7	4	11	0.64
Terf1	chr1	15804981	15844052	7	10	17	0.41
Stau2	chr1	16228802	16520182	26	27	53	0.49
Ube2w	chr1	16540787	16619415	28	35	63	0.44
Tceb1	chr1	16641724	16657119	36	32	68	0.53
Tmem70	chr1	16665190	16678275	8	13	21	0.38
Gdap1	chr1	17145372	17164271	56	50	106	0.53
Paqr8	chr1	20890621	20939650	59	64	123	0.48
Kcnq5	chr1	21398398	21962650	8	3	11	0.73
Ogfrl1	chr1	23366423	23383210	7	10	17	0.41
Fam135a	chr1	24010757	24100460	10	10	20	0.5
Lmbrd1	chr1	24678041	24766301	54	62	116	0.47
Adgrb3	chr1	25067475	25830205	31	38	69	0.45
Phf3	chr1	30802341	30873925	11	3	14	0.79
Ptp4a1	chr1	30940302	30950181	19	8	27	0.7
Rab23	chr1	33719887	33742564	15	11	26	0.58
Zfp451	chr1	33761540	33815456	20	19	39	0.51
Bend6	chr1	33852051	33907934	28	45	73	0.38
Dst	chr1	33908212	34308662	32	31	63	0.51
Imp4	chr1	34439828	34445747	6	4	10	0.6
Amer3	chr1	34578931	34590944	13	4	17	0.76
Arhgef4	chr1	34801721	34812754	58	53	111	0.52
Fam168b	chr1	34813217	34843050	18	17	35	0.51
Plekhb2	chr1	34849940	34879585	169	185	354	0.48
Kansl3	chr1	36335729	36369193	18	29	47	0.38
Lman2l	chr1	36422062	36445272	24	28	52	0.46
Actr1b	chr1	36699199	36710017	97	108	205	0.47
Inpp4a	chr1	37299837	37410740	2	46	48	0.04
Coa5	chr1	37417084	37430103	25	36	61	0.41
Lonrf2	chr1	38793651	38836715	11	8	19	0.58
Chst10	chr1	38863871	38898263	40	36	76	0.53
Creg2	chr1	39618405	39651182	33	42	75	0.44
Mrps9	chr1	42851232	42905683	6	11	17	0.35
Tgfbrap1	chr1	43047264	43098637	7	8	15	0.47
AI597479	chr1	43098709	43115946	39	33	72	0.54
Fhl2	chr1	43123070	43198299	6	6	12	0.5
Tpp2	chr1	43933864	44003000	9	8	17	0.53
Kdelc1	chr1	44106545	44118926	5	6	11	0.45
Bivm	chr1	44118961	44144771	19	7	26	0.73
Ercc5	chr1	44146980	44181260	6	8	14	0.43
Gulp1	chr1	44551496	44796838	3	7	10	0.3
Slc40a1	chr1	45908069	45926536	6	7	13	0.46
Slc39a10	chr1	46807543	46925773	49	70	119	0.41
Tmeff2	chr1	50927522	51187270	25	22	47	0.53
Sdpr	chr1	51289125	51302960	6	10	16	0.38
Myo1b	chr1	51749757	51915978	6	6	12	0.5
Stat1	chr1	52119437	52161865	5	7	12	0.42
Gls	chr1	52163448	52233719	24	24	48	0.5
Mfsd6	chr1	52656298	52727462	18	22	40	0.45
Osgepl1	chr1	53312891	53326343	14	14	28	0.5
Asnsd1	chr1	53344616	53352752	9	16	25	0.36
Gtf3c3	chr1	54395876	54439026	8	2	10	0.8
Pgap1	chr1	54472999	54557684	7	9	16	0.44
Sf3b1	chr1	54985168	55027493	32	43	75	0.43
Mob4	chr1	55131244	55154899	19	26	45	0.42
Rftn2	chr1	55170158	55227065	13	5	18	0.72
Mars2	chr1	55237176	55240058	6	8	14	0.43
Satb2	chr1	56793980	56980448	6	7	13	0.46
1700066M21Rik	chr1	57377594	57385423	13	5	18	0.72
Spats2l	chr1	57774161	57948398	13	8	21	0.62
Bzw1	chr1	58393135	58407354	73	87	160	0.46
Clk1	chr1	58411987	58424088	40	22	62	0.65
Nif3l1	chr1	58445155	58462276	6	8	14	0.43
Orc2	chr1	58462770	58505109	15	11	26	0.58
Fam126b	chr1	58522805	58586333	37	24	61	0.61
Trak2	chr1	58900448	58973482	42	23	65	0.65
Stradb	chr1	58973526	58995126	5	12	17	0.29
Tmem237	chr1	59100583	59120695	7	7	14	0.5
Als2	chr1	59162755	59237231	7	4	11	0.64
Nop58	chr1	59684950	59711510	9	7	16	0.56
Bmpr2	chr1	59764269	59878081	16	19	35	0.46
Fam117b	chr1	59913005	59985348	9	9	18	0.5
Ica1l	chr1	59989067	60043512	7	5	12	0.58
Wdr12	chr1	60076867	60098500	4	9	13	0.31
Abi2	chr1	60408997	60481945	58	82	140	0.41
Raph1	chr1	60471729	60567074	9	15	24	0.38
Nrp2	chr1	62703316	62818692	8	12	20	0.4
Ino80d	chr1	63047800	63114267	3	7	10	0.3
Ndufs1	chr1	63143591	63176822	44	48	92	0.48
Adam23	chr1	63445881	63596104	18	18	36	0.5
Fastkd2	chr1	63730598	63753385	9	7	16	0.56
Klf7	chr1	64029447	64122328	2	9	11	0.18
Creb1	chr1	64532314	64604548	13	11	24	0.54
Mettl21a	chr1	64606472	64618552	10	1	11	0.91
Plekhm3	chr1	64789119	64956824	7	7	14	0.5
Idh1	chr1	65158615	65186479	21	19	40	0.52
Map2	chr1	66175245	66442583	147	120	267	0.55
Unc80	chr1	66468295	66699148	24	33	57	0.42
Lancl1	chr1	67000516	67038889	34	48	82	0.41
Tmem169	chr1	72284361	72303104	12	11	23	0.52
March4	chr1	72427111	72536587	5	5	10	0.5
Smarcal1	chr1	72536690	72636790	10	9	19	0.53
Igfbp2	chr1	72824479	72852474	5	5	10	0.5
Igfbp5	chr1	72858064	72874865	24	25	49	0.49
Aamp	chr1	74279839	74284738	45	41	86	0.52
Pnkd	chr1	74284598	74353692	78	51	129	0.6
Tmbim1	chr1	74288246	74304336	10	2	12	0.83
Cnot9	chr1	74506039	74530842	6	7	13	0.46
Rnf25	chr1	74593747	74601397	16	10	26	0.62
Cnppd1	chr1	75135214	75142733	14	24	38	0.37
Fam134a	chr1	75142785	75147909	17	16	33	0.52
Abcb6	chr1	75171639	75180392	8	15	23	0.35
Atg9a	chr1	75180860	75192010	36	34	70	0.51
Ankzf1	chr1	75192159	75199387	13	10	23	0.57
Stk16	chr1	75210828	75215606	15	9	24	0.62
Dnajb2	chr1	75236402	75245692	16	23	39	0.41
Ptprn	chr1	75247034	75264497	72	51	123	0.59
Speg	chr1	75375296	75432320	5	8	13	0.38
Gmppa	chr1	75435910	75443176	17	11	28	0.61
Asic4	chr1	75450509	75474340	9	4	13	0.69
Chpf	chr1	75474568	75479471	7	9	16	0.44
Tmem198	chr1	75479531	75485693	28	14	42	0.67
Stk11ip	chr1	75521528	75537335	11	5	16	0.69
Slc4a3	chr1	75545913	75559431	35	34	69	0.51
Epha4	chr1	77367181	77515103	7	4	11	0.64
Sgpp2	chr1	78310043	78420289	24	16	40	0.6
Farsb	chr1	78417957	78488897	19	17	36	0.53
Acsl3	chr1	78657824	78707743	45	52	97	0.46
Scg2	chr1	79434668	79440090	104	109	213	0.49
Wdfy1	chr1	79702261	79776047	4	31	35	0.11
Serpine2	chr1	79794316	79858665	113	81	194	0.58
Cul3	chr1	80264922	80340690	9	5	14	0.64
Dock10	chr1	80501067	80758706	8	3	11	0.73
Rhbdd1	chr1	82316456	82445366	11	5	16	0.69
Mff	chr1	82724889	82752390	26	30	56	0.46
Sphkap	chr1	83255441	83408393	33	32	65	0.51
Pid1	chr1	84036292	84339845	21	16	37	0.57
Dner	chr1	84369838	84696221	50	43	93	0.54
Trip12	chr1	84721188	84850008	12	14	26	0.46
Cab39	chr1	85793407	85851577	9	8	17	0.53
Itm2c	chr1	85894285	85908698	249	297	546	0.46
Armc9	chr1	86154728	86278284	17	6	23	0.74
Ncl	chr1	86344718	86359455	19	8	27	0.7
Cops7b	chr1	86582891	86606500	18	6	24	0.75
Eif4e2	chr1	87213900	87240488	13	14	27	0.48
Gigyf2	chr1	87326980	87450810	18	11	29	0.62
Ngef	chr1	87476828	87573870	50	34	84	0.6
Atg16l1	chr1	87756005	87792428	21	12	33	0.64
Dgkd	chr1	87853272	87945177	29	8	37	0.78
Hjurp	chr1	88258855	88277633	1	26	27	0.04
Arl4c	chr1	88698224	88702191	6	6	12	0.5
Sh3bp4	chr1	89070461	89155068	1	9	10	0.1
Agap1	chr1	89454810	89895282	5	5	10	0.5
Cops8	chr1	90603424	90613341	22	13	35	0.63
Lrrfip1	chr1	90998427	91128944	26	29	55	0.47
Ramp1	chr1	91179821	91225196	3	8	11	0.27
Ube2f	chr1	91249689	91286520	7	12	19	0.37
Scly	chr1	91298294	91321080	10	6	16	0.62
Per2	chr1	91415976	91459402	9	11	20	0.45
Asb1	chr1	91539454	91559590	9	10	19	0.47
Hdac4	chr1	91928778	92195670	7	6	13	0.54
Ndufa10	chr1	92439707	92473758	41	34	75	0.55
Kif1a	chr1	93015454	93101893	51	62	113	0.45
Ppp1r7	chr1	93343644	93367622	23	21	44	0.52
Hdlbp	chr1	93405939	93478917	22	23	45	0.49
Sept2	chr1	93478967	93509733	17	18	35	0.49
Farp2	chr1	93512103	93621976	5	5	10	0.5
Stk25	chr1	93620750	93654216	7	14	21	0.33
Bok	chr1	93685574	93695770	7	6	13	0.54
Thap4	chr1	93705390	93754838	5	8	13	0.38
Atg4b	chr1	93755032	93789529	25	25	50	0.5
Dtymk	chr1	93792575	93801934	22	10	32	0.69
Fam174a	chr1	95313627	95335284	6	7	13	0.46
D1Ertd622e	chr1	97643901	97662018	22	23	45	0.49
Ppip5k2	chr1	97706042	97770406	5	12	17	0.29
Pam	chr1	97821090	98095658	8	39	47	0.17
Cdh20	chr1	104768818	104995481	8	6	14	0.57
Rnf152	chr1	105276916	105356988	5	7	12	0.42
Pign	chr1	105518420	105663726	6	4	10	0.6
2310035C23Rik	chr1	105663840	105755131	12	15	27	0.44
Phlpp1	chr1	106171868	106394245	8	9	17	0.47
Bcl2	chr1	106538175	106714290	10	8	18	0.56
Kdsr	chr1	106720409	106759742	11	16	27	0.41
Cdh7	chr1	109982189	110145272	11	3	14	0.79
Cdh19	chr1	110888001	110977593	5	8	13	0.38
Tsn	chr1	118298516	118311132	20	11	31	0.65
Nifk	chr1	118321842	118333831	7	6	13	0.54
Clasp1	chr1	118389057	118609462	11	12	23	0.48
Ralb	chr1	119470304	119504782	14	10	24	0.58
Ptpn4	chr1	119652466	119837542	11	6	17	0.65
Tmem177	chr1	119907889	119913168	8	4	12	0.67
Insig2	chr1	121304352	121332589	33	37	70	0.47
Ccdc93	chr1	121431066	121506460	4	8	12	0.33
Dpp10	chr1	123332137	124846034	54	56	110	0.49
Slc35f5	chr1	125560410	125595823	10	9	19	0.53
Lypd1	chr1	125867621	125913151	16	14	30	0.53
Mgat5	chr1	127204972	127488334	4	6	10	0.4
Ccnt2	chr1	127774163	127804837	14	10	24	0.58
Rab3gap1	chr1	127868736	127943876	41	52	93	0.44
R3hdm1	chr1	128103292	128237738	32	22	54	0.59
Ubxn4	chr1	128243897	128279378	11	8	19	0.58
Pfkfb2	chr1	130689042	130729253	16	8	24	0.67
Rassf5	chr1	131176409	131245178	5	10	15	0.33
Srgap2	chr1	131285250	131527361	8	23	31	0.26
Slc41a1	chr1	131828011	131848863	9	13	22	0.41
Nucks1	chr1	131910457	131936321	18	10	28	0.64
Mfsd4a	chr1	132022805	132068062	12	20	32	0.38
Tmcc2	chr1	132356314	132391807	6	14	20	0.3
Dstyk	chr1	132417181	132466959	15	10	25	0.6
Cntn2	chr1	132509424	132543251	22	22	44	0.5
Nfasc	chr1	132564689	132741833	39	39	78	0.5
Lrrn2	chr1	132880354	132940005	24	23	47	0.51
Mdm4	chr1	132986104	133030587	11	9	20	0.55
Ppp1r15b	chr1	133131165	133139800	12	19	31	0.39
Plekha6	chr1	133163767	133303435	9	9	18	0.5
Atp2b4	chr1	133702673	133801038	23	9	32	0.72
Prelp	chr1	133910303	133929977	13	5	18	0.72
Fmod	chr1	134037514	134048277	8	6	14	0.57
Adora1	chr1	134199214	134235457	98	135	233	0.42
Ppfia4	chr1	134296782	134344757	27	28	55	0.49
Tmem183a	chr1	134346096	134362001	33	31	64	0.52
Cyb5r1	chr1	134405560	134411740	3	7	10	0.3
Adipor1	chr1	134415377	134433351	15	22	37	0.41
Klhl12	chr1	134455495	134490880	17	14	31	0.55
Rabif	chr1	134494659	134507885	27	26	53	0.51
Syt2	chr1	134646563	134753149	32	25	57	0.56
Ppp1r12b	chr1	134754657	134955965	13	16	29	0.45
Arl8a	chr1	135146833	135156268	11	3	14	0.79
Gpr37l1	chr1	135160249	135167681	29	44	73	0.4
Rnpep	chr1	135262698	135284423	26	19	45	0.58
Shisa4	chr1	135371056	135375278	11	7	18	0.61
Ipo9	chr1	135382314	135430491	55	22	77	0.71
Nav1	chr1	135434579	135688116	9	1	10	0.9
Csrp1	chr1	135729196	135752229	38	66	104	0.37
Phlda3	chr1	135766084	135769134	3	7	10	0.3
Tmem9	chr1	136008218	136035030	21	21	42	0.5
Camsap2	chr1	136268122	136346399	12	8	20	0.6
Ddx59	chr1	136415270	136456192	6	8	14	0.43
Zfp281	chr1	136624900	136630391	13	20	33	0.39
Nek7	chr1	138483836	138619757	39	43	82	0.48
B3galt2	chr1	143640696	143649937	14	6	20	0.7
Glrx2	chr1	143739223	143749678	24	32	56	0.43
Trove2	chr1	143750789	143777058	18	10	28	0.64
Rgs2	chr1	143999337	144004149	6	8	14	0.43
Brinp3	chr1	146495665	146902474	11	14	25	0.44
Gm15453	chr1	150264925	150266068	15	0	15	1
BC003331	chr1	150361310	150393055	6	10	16	0.38
Tpr	chr1	150392837	150449935	7	3	10	0.7
Ivns1abp	chr1	151344308	151364445	103	100	203	0.51
Swt1	chr1	151367697	151428450	5	5	10	0.5
Trmt1l	chr1	151428546	151458183	21	19	40	0.52
Rnf2	chr1	151469405	151500922	21	13	34	0.62
Edem3	chr1	151755343	151822328	5	13	18	0.28
Rgl1	chr1	152516761	152766270	13	23	36	0.36
Arpc5	chr1	152766541	152775580	32	25	57	0.56
Smg7	chr1	152836994	152902684	20	11	31	0.65
Nmnat2	chr1	152954938	153119266	64	62	126	0.51
Dhx9	chr1	153455755	153487689	14	13	27	0.52
Rgs8	chr1	153652952	153697669	48	64	112	0.43
Rgs16	chr1	153740352	153745468	10	15	25	0.4
Glul	chr1	153899928	153909723	19	19	38	0.5
Cacna1e	chr1	154390805	154884786	6	10	16	0.38
Stx6	chr1	155158676	155207567	21	20	41	0.51
Xpr1	chr1	155275656	155417444	10	13	23	0.43
Qsox1	chr1	155778154	155812899	8	7	15	0.53
Cep350	chr1	155844963	155974436	4	6	10	0.4
Tor1aip1	chr1	156004598	156036480	11	21	32	0.34
Tor1aip2	chr1	156035663	156068861	13	10	23	0.57
Fam163a	chr1	156075955	156205455	11	6	17	0.65
Soat1	chr1	156428107	156474328	15	14	29	0.52
Abl2	chr1	156558170	156649619	6	8	14	0.43
Fam20b	chr1	156678544	156719027	13	18	31	0.42
Ralgps2	chr1	156804165	156939838	14	13	27	0.52
Brinp2	chr1	158245264	158356528	33	43	76	0.43
Astn1	chr1	158362100	158691786	18	36	54	0.33
Tnr	chr1	159523738	159931729	6	10	16	0.38
Mrps14	chr1	160195259	160201186	7	9	16	0.44
Rabgap1l	chr1	160219173	160793476	12	21	33	0.36
Klhl20	chr1	161088374	161131510	11	9	20	0.55
Prdx6	chr1	161240111	161251210	61	48	109	0.56
Suco	chr1	161816111	161877090	5	9	14	0.36
Dnm3	chr1	161982449	162478328	36	43	79	0.46
Mettl13	chr1	162533670	162548345	4	6	10	0.4
Vamp4	chr1	162570195	162599086	57	66	123	0.46
Prrc2c	chr1	162671784	162740570	17	17	34	0.5
Gorab	chr1	163384902	163403669	6	7	13	0.46
Kifap3	chr1	163762137	163917107	92	104	196	0.47
Scyl3	chr1	163929099	163955126	12	19	31	0.39
Slc19a2	chr1	164249045	164265385	9	8	17	0.53
Ccdc181	chr1	164275597	164287847	8	9	17	0.47
Blzf1	chr1	164289799	164307484	15	12	27	0.56
Atp1b1	chr1	164437098	164458355	303	230	533	0.57
Sft2d2	chr1	165174340	165194443	13	1	14	0.93
Tiprl	chr1	165212285	165282451	14	11	25	0.56
Mpzl1	chr1	165592180	165634560	10	9	19	0.53
Creg1	chr1	165763731	165775304	13	16	29	0.45
Ildr2	chr1	166254059	166316832	10	5	15	0.67
Tada1	chr1	166379166	166393621	15	19	34	0.44
Pogk	chr1	166393609	166409850	9	10	19	0.47
Aldh9a1	chr1	167349990	167368530	9	8	17	0.53
Rxrg	chr1	167598361	167639623	8	7	15	0.53
Pbx1	chr1	168119363	168432264	16	22	38	0.42
Rgs5	chr1	169655500	169695813	92	30	122	0.75
Rgs4	chr1	169741476	169747642	252	200	452	0.56
Hsd17b7	chr1	169949534	169969240	9	3	12	0.75
Uap1	chr1	170141222	170174964	6	9	15	0.4
Uhmk1	chr1	170199255	170215435	6	6	12	0.5
Nos1ap	chr1	170314699	170589849	12	13	25	0.48
Atf6	chr1	170704456	170867787	11	15	26	0.42
Ppox	chr1	171276990	171281192	12	14	26	0.46
Usp21	chr1	171281948	171287961	12	17	29	0.41
Ufc1	chr1	171288563	171294982	4	8	12	0.33
Dedd	chr1	171327164	171342501	3	7	10	0.3
Nit1	chr1	171342234	171345645	9	8	17	0.53
Pfdn2	chr1	171345553	171358170	7	8	15	0.47
Vangl2	chr1	172000959	172027314	6	4	10	0.6
Ncstn	chr1	172066012	172082749	23	23	46	0.5
Copa	chr1	172082528	172122332	66	68	134	0.49
Pex19	chr1	172126742	172136497	33	19	52	0.63
Dcaf8	chr1	172148014	172196393	82	79	161	0.51
Pea15a	chr1	172196727	172206781	228	287	515	0.44
Atp1a2	chr1	172271708	172298064	213	214	427	0.5
Igsf8	chr1	172312366	172319843	99	95	194	0.51
Kcnj9	chr1	172320500	172329332	28	25	53	0.53
Kcnj10	chr1	172341209	172374085	38	25	63	0.6
Cadm3	chr1	173334253	173367695	126	112	238	0.53
Fmn2	chr1	174501824	174822729	8	11	19	0.42
Grem2	chr1	174833784	174921915	10	12	22	0.45
Rgs7	chr1	175059075	175492813	9	10	19	0.47
Fh1	chr1	175601377	175625635	19	18	37	0.51
Cep170	chr1	176729071	176814177	28	36	64	0.44
Sdccag8	chr1	176814659	177020437	3	7	10	0.3
Akt3	chr1	177020075	177258411	5	16	21	0.24
Adss	chr1	177763175	177796695	28	20	48	0.58
Hnrnpu	chr1	178321107	178337810	70	74	144	0.49
Efcab2	chr1	178405880	178483250	14	6	20	0.7
Smyd3	chr1	178955030	179518053	17	12	29	0.59
Cnst	chr1	179546345	179627473	25	15	40	0.62
Cdc42bpa	chr1	179959967	180165606	11	6	17	0.65
Adck3	chr1	180165237	180196020	18	8	26	0.69
Itpkb	chr1	180330475	180424802	10	15	25	0.4
Stum	chr1	180432372	180483520	9	15	24	0.38
Parp1	chr1	180568974	180601254	25	24	49	0.51
Sde2	chr1	180851150	180868113	26	14	40	0.65
Ephx1	chr1	180989555	181017569	9	7	16	0.56
Nvl	chr1	181087137	181144220	17	7	24	0.71
Cnih4	chr1	181150344	181168994	16	9	25	0.64
Wdr26	chr1	181173225	181211978	8	13	21	0.38
Cnih3	chr1	181352627	181460641	19	13	32	0.59
Lbr	chr1	181815314	181842401	11	14	25	0.44
Enah	chr1	181896383	182019980	12	18	30	0.4
Srp9	chr1	182124736	182132415	29	21	50	0.58
Degs1	chr1	182275769	182282759	26	27	53	0.49
Fbxo28	chr1	182313101	182341606	8	12	20	0.4
Trp53bp2	chr1	182409166	182462436	13	7	20	0.65
Capn2	chr1	182467258	182517483	20	28	48	0.42
Susd4	chr1	182763909	182896596	42	32	74	0.57
Aida	chr1	183297059	183324501	7	7	14	0.5
Mia3	chr1	183326235	183369565	37	32	69	0.54
Taf1a	chr1	183388884	183410201	4	6	10	0.4
Dusp10	chr1	184034460	184075636	8	2	10	0.8
Rab3gap2	chr1	185204086	185286746	19	16	35	0.54
Iars2	chr1	185286661	185329416	7	13	20	0.35
Bpnt1	chr1	185329523	185357772	21	7	28	0.75
Slc30a10	chr1	185454847	185468762	7	4	11	0.64
Gpatch2	chr1	187215392	187369044	10	9	19	0.53
Esrrg	chr1	187608790	188214884	16	22	38	0.42
Kcnk2	chr1	189207929	189402704	11	7	18	0.61
Smyd2	chr1	189880491	189922376	19	14	33	0.58
Prox1	chr1	190118034	190170680	7	7	14	0.5
Rps6kc1	chr1	190772878	190912140	11	9	20	0.55
Angel2	chr1	190925107	190946962	13	13	26	0.5
Tmem206	chr1	191325964	191352925	8	3	11	0.73
Ints7	chr1	191575635	191623690	14	5	19	0.74
Lpgat1	chr1	191717565	191784255	32	36	68	0.47
Kcnh1	chr1	192190375	192510159	5	5	10	0.5
Syt14	chr1	192885673	193035862	6	14	20	0.3
Camk1g	chr1	193346345	193370325	13	16	29	0.45
Plxna2	chr1	194619828	194816869	11	11	22	0.5
Cd34	chr1	194938820	194961292	19	9	28	0.68
Plekhg1	chr10	3740250	3967303	7	6	13	0.54
Mthfd1l	chr10	3972781	4167081	4	6	10	0.4
Akap12	chr10	4266328	4359471	6	10	16	0.38
Rmnd1	chr10	4403167	4432404	9	1	10	0.9
Armt1	chr10	4429205	4455140	5	6	11	0.45
Syne1	chr10	5020191	5550692	100	70	170	0.59
Rgs17	chr10	5825662	5922400	10	14	24	0.42
Ipcef1	chr10	6885778	7054958	6	11	17	0.35
Lrp11	chr10	7589761	7625483	20	32	52	0.38
Pcmt1	chr10	7629379	7681144	46	77	123	0.37
Ginm1	chr10	7767946	7780948	7	3	10	0.7
Ppil4	chr10	7792882	7822565	10	18	28	0.36
Ust	chr10	8204752	8518825	5	15	20	0.25
Sash1	chr10	8722216	9027745	6	10	16	0.38
Samd5	chr10	9262460	9676513	3	8	11	0.27
Stxbp5	chr10	9755546	9901227	5	5	10	0.5
Grm1	chr10	10686058	11082380	35	22	57	0.61
Shprh	chr10	11149318	11217595	11	11	22	0.5
Fbxo30	chr10	11281329	11297969	6	11	17	0.35
Utrn	chr10	12382186	12869689	29	29	58	0.5
Fuca2	chr10	13500568	13517275	17	18	35	0.49
Pex3	chr10	13523841	13553150	8	8	16	0.5
Aig1	chr10	13647053	13869037	8	3	11	0.73
Hivep2	chr10	13965778	14151378	17	11	28	0.61
Nhsl1	chr10	18318561	18533892	11	7	18	0.61
Arfgef3	chr10	18588010	18743758	8	6	14	0.57
Ifngr1	chr10	19591957	19610225	7	3	10	0.7
Bclaf1	chr10	20312077	20342644	26	17	43	0.6
Pde7b	chr10	20397051	20725068	5	6	11	0.45
Ahi1	chr10	20952489	21080429	58	78	136	0.43
Tbpl1	chr10	22703876	22732379	33	41	74	0.45
Slc18b1	chr10	23796649	23827969	8	14	22	0.36
Stx7	chr10	24149287	24188961	30	56	86	0.35
Med23	chr10	24869985	24913529	3	7	10	0.3
Akap7	chr10	25169089	25299210	13	17	30	0.43
Epb41l2	chr10	25359797	25523519	20	27	47	0.43
Tmem200a	chr10	25991181	26079052	7	11	18	0.39
L3mbtl3	chr10	26274460	26375992	4	7	11	0.36
Ptprk	chr10	28074480	28597397	14	7	21	0.67
Soga3	chr10	29143280	29201298	25	19	44	0.57
9330159F19Rik	chr10	29198941	29230779	8	16	24	0.33
Echdc1	chr10	29311996	29346661	7	7	14	0.5
Rnf146	chr10	29344175	29362442	50	43	93	0.54
Ncoa7	chr10	30645581	30803360	32	26	58	0.55
Clvs2	chr10	33512285	33624600	9	4	13	0.69
Tspyl1	chr10	34282189	34284885	150	124	274	0.55
Tspyl4	chr10	34297420	34301320	312	279	591	0.53
Amd2	chr10	35708690	35711891	0	94	94	0
Hdac2	chr10	36974543	37001889	5	7	12	0.42
Fyn	chr10	39369768	39565381	8	9	17	0.47
Cdk19	chr10	40349307	40483818	16	19	35	0.46
Ddo	chr10	40629974	40681847	3	13	16	0.19
Cdc40	chr10	40831620	40883143	17	22	39	0.44
Wasf1	chr10	40883533	40938569	40	57	97	0.41
Fig4	chr10	41188171	41303241	15	19	34	0.44
Zbtb24	chr10	41450357	41465582	4	9	13	0.31
Cd164	chr10	41519499	41531042	50	47	97	0.52
Sesn1	chr10	41810573	41908436	30	20	50	0.6
Gm9855	chr10	42052557	42055453	0	10	10	0
Lace1	chr10	42312580	42478589	9	7	16	0.56
Snx3	chr10	42502053	42535369	20	22	42	0.48
Ostm1	chr10	42678915	42702462	32	35	67	0.48
Rtn4ip1	chr10	43901713	43947864	18	12	30	0.6
Prep	chr10	45067213	45159981	8	15	23	0.35
Hace1	chr10	45577570	45712345	12	12	24	0.5
Grik2	chr10	49094841	49789255	11	10	21	0.52
Ascc3	chr10	50592668	50851202	7	6	13	0.54
Dcbld1	chr10	52233583	52321378	11	5	16	0.69
Gopc	chr10	52337023	52382124	8	6	14	0.57
Nus1	chr10	52417546	52440192	12	19	31	0.39
Slc35f1	chr10	52690500	53111622	20	24	44	0.45
Man1a	chr10	53904784	54076547	8	5	13	0.62
Gja1	chr10	56377299	56390419	192	55	247	0.78
Hsf2	chr10	57486186	57513143	2	13	15	0.13
Serinc1	chr10	57515773	57532529	497	348	845	0.59
Pkib	chr10	57631980	57741112	7	9	16	0.44
Smpdl3a	chr10	57794543	57811830	7	4	11	0.64
Gcc2	chr10	58254293	58305599	29	24	53	0.55
Lims1	chr10	58323433	58424691	9	2	11	0.82
Ranbp2	chr10	58446851	58494155	12	13	25	0.48
P4ha1	chr10	59323244	59373304	25	16	41	0.61
Micu1	chr10	59702481	59864134	27	36	63	0.43
Ddit4	chr10	59949674	59951770	11	6	17	0.65
Spock2	chr10	60106256	60135198	120	137	257	0.47
Psap	chr10	60277627	60302600	608	698	1306	0.47
Slc29a3	chr10	60712071	60752849	8	4	12	0.67
Sgpl1	chr10	61098641	61147684	16	15	31	0.52
Lrrc20	chr10	61475799	61582791	12	18	30	0.4
Sar1a	chr10	61680303	61693297	82	63	145	0.57
Aifm2	chr10	61715262	61739260	6	6	12	0.5
Gm5424	chr10	62071021	62072571	19	0	19	1
2010107G23Rik	chr10	62107655	62111074	5	7	12	0.42
Tspan15	chr10	62185395	62231277	11	7	18	0.61
Hk1	chr10	62268854	62379916	131	114	245	0.53
Supv3l1	chr10	62429328	62451295	7	7	14	0.5
Vps26a	chr10	62454842	62486805	38	35	73	0.52
Kif1bp	chr10	62558469	62578457	23	8	31	0.74
Ddx21	chr10	62580246	62602316	7	9	16	0.44
Tet1	chr10	62804569	62887581	3	9	12	0.25
Slc25a16	chr10	62920632	62946499	8	10	18	0.44
Rufy2	chr10	62980222	63018742	22	11	33	0.67
Hnrnph3	chr10	63014663	63023932	16	15	31	0.52
Herc4	chr10	63243781	63317881	7	8	15	0.47
Lrrtm3	chr10	63928496	64090255	39	33	72	0.54
Reep3	chr10	67009188	67096988	5	8	13	0.38
Jmjd1c	chr10	67096326	67256326	9	8	17	0.53
Zfp365	chr10	67886104	67912662	52	74	126	0.41
Ank3	chr10	69533579	70027436	21	32	53	0.4
Fam13c	chr10	70440083	70558736	15	12	27	0.56
Phyhipl	chr10	70557685	70599291	42	39	81	0.52
Tfam	chr10	71225476	71238330	5	5	10	0.5
Zwint	chr10	72654845	72674964	273	373	646	0.42
Pcdh15	chr10	73096265	74649831	5	8	13	0.38
Gnaz	chr10	74967089	75016907	19	25	44	0.43
Rab36	chr10	75036894	75054748	11	20	31	0.35
Specc1l	chr10	75212036	75312400	9	7	16	0.56
Adora2a	chr10	75316861	75334792	16	11	27	0.59
Gucd1	chr10	75506813	75517967	6	8	14	0.43
Susd2	chr10	75636618	75644008	5	5	10	0.5
Cabin1	chr10	75646109	75764361	14	15	29	0.48
Zfp280b	chr10	76032400	76042970	11	6	17	0.65
S100b	chr10	76253835	76261319	15	21	36	0.42
Dip2a	chr10	76263048	76345291	9	10	19	0.47
Mcm3ap	chr10	76468970	76515859	11	8	19	0.58
Lss	chr10	76531564	76557139	8	15	23	0.35
Col6a1	chr10	76708791	76726044	8	10	18	0.44
Slc19a1	chr10	77032268	77050432	9	8	17	0.53
Col18a1	chr10	77052177	77166530	6	5	11	0.55
Pofut2	chr10	77259222	77269586	15	8	23	0.65
Adarb1	chr10	77290726	77418273	23	15	38	0.61
Fam207a	chr10	77486654	77516924	12	10	22	0.55
Pttg1ip	chr10	77581766	77598732	26	21	47	0.55
Sumo3	chr10	77606096	77618331	27	23	50	0.54
Ube2g2	chr10	77622320	77645990	29	28	57	0.51
Trpm2	chr10	77907721	77969911	10	12	22	0.45
1810043G02Rik	chr10	77978529	77985438	10	5	15	0.67
Pfkl	chr10	77986946	78009796	55	75	130	0.42
D10Jhu81e	chr10	78162066	78169768	17	16	33	0.52
Pwp2	chr10	78170908	78185171	8	8	16	0.5
Agpat3	chr10	78269173	78352484	12	14	26	0.46
Rrp1	chr10	78400361	78413043	90	84	174	0.52
Pdxk	chr10	78436746	78464948	61	23	84	0.73
Ilvbl	chr10	78574344	78584502	19	11	30	0.63
Slc1a6	chr10	78780495	78814825	7	4	11	0.64
2610008E11Rik	chr10	79064373	79097621	8	5	13	0.62
Mier2	chr10	79540244	79558901	8	4	12	0.67
Tpgs1	chr10	79669409	79676126	3	8	11	0.27
Bsg	chr10	79704357	79711979	64	54	118	0.54
Polrmt	chr10	79736116	79746589	7	13	20	0.35
Palm	chr10	79793571	79820915	35	36	71	0.49
Plppr3	chr10	79860474	79874634	17	10	27	0.63
Med16	chr10	79894706	79908941	19	18	37	0.51
R3hdm4	chr10	79910051	79917047	47	33	80	0.59
Wdr18	chr10	79959988	79969247	13	14	27	0.48
Polr2e	chr10	80035952	80039659	10	4	14	0.71
Stk11	chr10	80115691	80130685	8	9	17	0.47
Cbarp	chr10	80130433	80140135	71	93	164	0.43
Atp5d	chr10	80138767	80145818	20	8	28	0.71
Cirbp	chr10	80165989	80172691	19	22	41	0.46
Mum1	chr10	80226433	80245144	9	12	21	0.43
Dazap1	chr10	80261466	80288413	16	17	33	0.48
Apc2	chr10	80295957	80318257	9	10	19	0.47
2310011J03Rik	chr10	80318254	80320548	7	6	13	0.54
Plk5	chr10	80356458	80365489	10	8	18	0.56
Rexo1	chr10	80540925	80562271	6	14	20	0.3
Scamp4	chr10	80602881	80615783	27	22	49	0.55
Mob3a	chr10	80685252	80701820	7	6	13	0.54
Ap3d1	chr10	80706955	80742284	20	12	32	0.62
Sf3a2	chr10	80798588	80804924	6	10	16	0.38
Lingo3	chr10	80832800	80844039	14	10	24	0.58
Sppl2b	chr10	80855245	80868708	12	10	22	0.55
Lmnb2	chr10	80901362	80918245	7	6	13	0.54
Gng7	chr10	80948623	81014925	98	68	166	0.59
Diras1	chr10	81019588	81025824	47	37	84	0.56
Slc39a3	chr10	81028539	81037421	19	18	37	0.51
Sgta	chr10	81044070	81060233	60	51	111	0.54
Thop1	chr10	81070082	81082360	9	8	17	0.53
Map2k2	chr10	81105911	81124697	9	6	15	0.6
Zbtb7a	chr10	81135224	81152222	20	16	36	0.56
Eef2	chr10	81176630	81182509	48	40	88	0.55
Atcay	chr10	81204512	81230779	46	62	108	0.43
Zfr2	chr10	81233135	81252123	11	11	22	0.5
Matk	chr10	81252797	81262985	47	48	95	0.49
Pip5k1c	chr10	81292958	81319974	52	54	106	0.49
Cactin	chr10	81321102	81326251	15	9	24	0.62
Hmg20b	chr10	81346045	81350511	5	7	12	0.42
Mfsd12	chr10	81357473	81366225	13	9	22	0.59
Fzr1	chr10	81366878	81378370	11	15	26	0.42
Dohh	chr10	81384427	81388352	14	20	34	0.41
Nfic	chr10	81396190	81431133	10	12	22	0.45
Celf5	chr10	81459226	81482723	30	23	53	0.57
Ncln	chr10	81486454	81496691	11	11	22	0.5
Gna11	chr10	81528731	81545046	6	7	13	0.46
Aes	chr10	81559443	81566371	8	12	20	0.4
BC024063	chr10	82083321	82111218	5	6	11	0.45
Zfp938	chr10	82224565	82241275	7	4	11	0.64
Hcfc2	chr10	82697496	82795865	11	15	26	0.42
Nfyb	chr10	82748699	82764144	5	12	17	0.29
Txnrd1	chr10	82833950	82897724	16	16	32	0.5
Slc41a2	chr10	83230847	83338330	8	2	10	0.8
D10Wsu102e	chr10	83360220	83368835	7	4	11	0.64
Appl2	chr10	83600032	83648860	30	25	55	0.55
Nuak1	chr10	84370899	84440471	14	4	18	0.78
Tcp11l2	chr10	84576946	84614355	15	12	27	0.56
Rfx4	chr10	84756047	84906538	4	7	11	0.36
Ric8b	chr10	84917248	85018337	30	31	61	0.49
Tmem263	chr10	85102626	85117747	18	27	45	0.4
Cry1	chr10	85131699	85185054	7	5	12	0.58
Btbd11	chr10	85386770	85660292	8	7	15	0.53
Pwp1	chr10	85871830	85889103	4	9	13	0.31
Fbxo7	chr10	86021874	86048336	9	9	18	0.5
Syn3	chr10	86048745	86499025	7	4	11	0.64
Timp3	chr10	86300411	86349505	63	54	117	0.54
Hsp90b1	chr10	86690840	86705444	12	5	17	0.71
Nt5dc3	chr10	86778991	86838389	8	3	11	0.73
Gnptab	chr10	88379231	88447330	8	8	16	0.5
Chpt1	chr10	88469512	88503970	7	5	12	0.58
Ano4	chr10	88948931	89345082	6	7	13	0.46
Scyl2	chr10	89638719	89686291	5	10	15	0.33
Uhrf1bp1l	chr10	89744990	89819891	18	27	45	0.4
Anks1b	chr10	89873022	90973300	97	67	164	0.59
Ikbip	chr10	91082690	91102613	5	8	13	0.38
Slc25a3	chr10	91116577	91124001	48	23	71	0.68
Cdk17	chr10	93160875	93250688	13	18	31	0.42
Lta4h	chr10	93453395	93484896	5	5	10	0.5
Metap2	chr10	93858488	93897090	5	11	16	0.31
Vezt	chr10	93961521	94035799	14	9	23	0.61
Nr2c1	chr10	94147511	94197216	4	7	11	0.36
Tmcc3	chr10	94311908	94590954	10	10	20	0.5
Cep83os	chr10	94673492	94688613	27	24	51	0.53
Ube2n	chr10	95515161	95545658	75	74	149	0.5
Nudt4	chr10	95547006	95564180	21	17	38	0.55
Eea1	chr10	95940660	96045518	10	7	17	0.59
Btg1	chr10	96617000	96622813	9	4	13	0.69
Dcn	chr10	97479499	97518163	7	5	12	0.58
Atp2b1	chr10	98914358	99026143	43	41	84	0.51
Dusp6	chr10	99263230	99267489	11	11	22	0.5
Kitl	chr10	100015634	100100416	25	27	52	0.48
Cep290	chr10	100487547	100573665	6	6	12	0.5
4930430F08Rik	chr10	100572273	100589387	12	13	25	0.48
Mgat4c	chr10	101681486	102391851	5	11	16	0.31
Slc6a15	chr10	103367458	103419379	44	21	65	0.68
Ccdc59	chr10	105841478	105847510	9	4	13	0.69
Ppfia2	chr10	106470269	106933468	12	12	24	0.5
Lin7a	chr10	107271598	107425146	37	35	72	0.51
Ppp1r12a	chr10	108161830	108279833	31	36	67	0.46
Syt1	chr10	108497649	109010978	394	426	820	0.48
Nav3	chr10	109681572	110455897	8	12	20	0.4
Zdhhc17	chr10	110941778	111010066	36	49	85	0.42
Osbpl8	chr10	111164746	111297249	9	5	14	0.64
Phlda1	chr10	111506285	111508649	10	15	25	0.4
Krr1	chr10	111972694	111988430	19	13	32	0.59
Kcnc2	chr10	112269120	112466304	19	28	47	0.4
Atxn7l3b	chr10	112925427	112929026	46	43	89	0.52
Trhde	chr10	114398820	114801370	10	6	16	0.62
Tbc1d15	chr10	115197870	115251493	26	15	41	0.63
Tmem19	chr10	115340738	115362524	10	10	20	0.5
Zfc3h1	chr10	115384942	115432772	7	5	12	0.58
Lgr5	chr10	115450313	115587780	4	11	15	0.27
Ptprr	chr10	116018199	116274932	11	13	24	0.46
Frs2	chr10	117070126	117148474	13	18	31	0.42
Cpsf6	chr10	117344666	117376990	32	41	73	0.44
Cpm	chr10	117629499	117687352	6	11	17	0.35
Mdm2	chr10	117688874	117710758	19	16	35	0.54
Cand1	chr10	119198811	119240055	12	11	23	0.52
Grip1	chr10	119453834	120087267	9	7	16	0.56
Tbc1d30	chr10	121263818	121311189	14	14	28	0.5
Gns	chr10	121365089	121397245	16	13	29	0.55
Tbk1	chr10	121546454	121586872	24	26	50	0.48
BC048403	chr10	121739605	121752865	7	3	10	0.7
Tmem5	chr10	122081119	122097366	5	5	10	0.5
Mon2	chr10	122992059	123076505	6	5	11	0.55
Usp15	chr10	123105005	123197019	30	33	63	0.48
Fam19a2	chr10	123264001	123741204	16	17	33	0.48
Slc16a7	chr10	125219290	125389561	6	7	13	0.46
Tsfm	chr10	127022331	127030814	5	5	10	0.5
Cdk4	chr10	127063534	127067288	7	9	16	0.44
Tspan31	chr10	127067289	127070261	23	21	44	0.52
Os9	chr10	127094258	127121160	60	44	104	0.58
B4galnt1	chr10	127165155	127172340	29	23	52	0.56
Dtx3	chr10	127190377	127196409	62	74	136	0.46
Pip4k2c	chr10	127197066	127211643	38	34	72	0.53
Kif5a	chr10	127225694	127263363	278	313	591	0.47
Dctn2	chr10	127266261	127281959	42	39	81	0.52
R3hdm2	chr10	127380331	127499384	18	20	38	0.47
Shmt2	chr10	127517122	127522444	9	8	17	0.53
Lrp1	chr10	127538156	127621148	20	22	42	0.48
Nab2	chr10	127660917	127666703	6	13	19	0.32
Baz2a	chr10	128090628	128129303	6	9	15	0.4
Gls2	chr10	128194634	128210004	9	7	16	0.56
Stat2	chr10	128270558	128292852	12	10	22	0.55
Pan2	chr10	128303330	128321358	12	7	19	0.63
Cs	chr10	128337831	128362479	69	81	150	0.46
Rnf41	chr10	128411615	128441441	46	24	70	0.66
Smarcc2	chr10	128459235	128490583	92	75	167	0.55
Zc3h10	chr10	128543562	128547744	7	5	12	0.58
Tmem198b	chr10	128798444	128805468	4	8	12	0.33
Dnajc14	chr10	128805522	128819446	28	24	52	0.54
Itga7	chr10	128933772	128958286	8	6	14	0.57
Sfi1	chr11	3131849	3203346	6	4	10	0.6
Drg1	chr11	3249918	3266652	27	14	41	0.66
Pik3ip1	chr11	3329507	3342971	14	12	26	0.54
Limk2	chr11	3343296	3409238	19	30	49	0.39
Rnf185	chr11	3415972	3452956	10	15	25	0.4
Inpp5j	chr11	3494271	3505560	27	27	54	0.5
Tug1	chr11	3639784	3648814	6	4	10	0.6
Morc2a	chr11	3649256	3690477	10	9	19	0.53
Osbp2	chr11	3703730	3863907	20	19	39	0.51
Dusp18	chr11	3895138	3901299	11	8	19	0.58
Slc35e4	chr11	3907021	3914664	3	7	10	0.3
Mtfp1	chr11	4091480	4095431	14	15	29	0.48
Sec14l2	chr11	4097038	4118729	16	16	32	0.5
Ccdc157	chr11	4141122	4160362	5	10	15	0.33
Sf3a1	chr11	4160353	4182541	9	7	16	0.56
Tbc1d10a	chr11	4186832	4215507	2	9	11	0.18
Ascc2	chr11	4637695	4685699	6	4	10	0.6
Uqcr10	chr11	4701967	4704364	6	4	10	0.6
Nf2	chr11	4757643	4849544	25	13	38	0.66
Nipsnap1	chr11	4873958	4894201	5	5	10	0.5
Nefh	chr11	4938753	4948064	34	42	76	0.45
Ap1b1	chr11	4947520	5042794	63	52	115	0.55
Rasl10a	chr11	5058127	5060384	5	7	12	0.42
Ewsr1	chr11	5069686	5099099	28	25	53	0.53
Rhbdd3	chr11	5099186	5106100	2	9	11	0.18
Xbp1	chr11	5520640	5525993	41	30	71	0.58
Urgcp	chr11	5713416	5762438	27	25	52	0.52
Ube2d-ps	chr11	5762149	5784710	3	7	10	0.3
Dbnl	chr11	5788482	5800980	22	22	44	0.5
Ykt6	chr11	5955757	5967780	26	25	51	0.51
Camk2b	chr11	5969641	6066125	144	168	312	0.46
Nudcd3	chr11	6105690	6200483	35	43	78	0.45
Ddx56	chr11	6257544	6268391	7	7	14	0.5
Tmed4	chr11	6270713	6274837	31	27	58	0.53
Ogdh	chr11	6291596	6359094	138	124	262	0.53
H2afv	chr11	6427225	6444449	11	4	15	0.73
Purb	chr11	6467598	6476076	31	36	67	0.46
Nacad	chr11	6597813	6606054	6	4	10	0.6
Tbrg4	chr11	6615597	6626085	10	10	20	0.5
Adcy1	chr11	7063488	7178506	28	34	62	0.45
Tns3	chr11	8431651	8664737	17	22	39	0.44
Grb10	chr11	11930498	12037422	1	29	30	0.03
Cobl	chr11	12236675	12464960	11	4	15	0.73
Vstm2a	chr11	16257356	16284551	76	64	140	0.54
Plek	chr11	16971205	17008718	6	4	10	0.6
Cnrip1	chr11	17051933	17079372	16	29	45	0.36
Ppp3r1	chr11	17159297	17200380	225	244	469	0.48
Pno1	chr11	17203197	17211589	8	7	15	0.53
Meis1	chr11	18880427	19020672	8	4	12	0.67
Spred2	chr11	19924441	20024026	19	20	39	0.49
Actr2	chr11	20062303	20112951	166	57	223	0.74
Rab1a	chr11	20201601	20226856	60	83	143	0.42
Cep68	chr11	20226687	20250111	5	7	12	0.42
Slc1a4	chr11	20302179	20332713	13	12	25	0.52
Aftph	chr11	20685083	20741556	31	26	57	0.54
Lgalsl	chr11	20823354	20831916	85	70	155	0.55
Ugp2	chr11	21321125	21371267	19	19	38	0.5
Mdh1	chr11	21556691	21571934	174	155	329	0.53
Ehbp1	chr11	22005824	22287078	12	15	27	0.44
B3gnt2	chr11	22834738	22860336	8	2	10	0.8
Zrsr1	chr11	22972004	22976496	0	39	39	0
Usp34	chr11	23306845	23490560	9	13	22	0.41
0610010F05Rik	chr11	23564948	23634991	12	13	25	0.48
Pex13	chr11	23646478	23665935	22	18	40	0.55
Pus10	chr11	23665400	23732876	7	6	13	0.54
Papolg	chr11	23860144	23895275	16	15	31	0.52
Bcl11a	chr11	24076543	24173558	10	6	16	0.62
Ccdc85a	chr11	28385683	28587229	28	18	46	0.61
Pnpt1	chr11	29130231	29162010	9	7	16	0.56
Smek2	chr11	29172589	29220797	27	22	49	0.55
Cfap36	chr11	29218917	29247272	8	3	11	0.73
Ccdc88a	chr11	29373640	29510808	24	24	48	0.5
Rtn4	chr11	29692897	29744414	91	113	204	0.45
Sptbn1	chr11	30099394	30268205	88	68	156	0.56
Erlec1	chr11	30865631	30954173	18	13	31	0.58
Gpr75	chr11	30884600	30896090	8	13	21	0.38
Asb3	chr11	30954221	31102704	13	8	21	0.62
Cpeb4	chr11	31870883	31935635	6	9	15	0.4
Nsg2	chr11	32000385	32059211	128	179	307	0.42
Mpg	chr11	32226504	32232702	3	7	10	0.3
Nprl3	chr11	32231962	32267707	7	12	19	0.37
Stk10	chr11	32533265	32624595	4	6	10	0.4
Fbxw11	chr11	32642002	32746816	49	47	96	0.51
Kcnip1	chr11	33629338	33993193	5	11	16	0.31
Pank3	chr11	35769494	35791285	5	6	11	0.45
Rars	chr11	35808380	35834528	7	10	17	0.41
Tenm2	chr11	36006655	37236806	10	10	20	0.5
Mat2b	chr11	40679313	40695203	53	60	113	0.47
Nudcd2	chr11	40733660	40740046	8	6	14	0.57
Ccng1	chr11	40748551	40755315	24	30	54	0.44
Gabrg2	chr11	41910189	42000840	71	70	141	0.5
Gabra1	chr11	42130938	42183380	182	175	357	0.51
Gabra6	chr11	42306436	42321130	46	53	99	0.46
Gabrb2	chr11	42419756	42632591	46	38	84	0.55
Slu7	chr11	43433722	43447982	29	15	44	0.66
Ttc1	chr11	43730005	43747973	12	10	22	0.55
Rnf145	chr11	44518792	44565520	24	21	45	0.53
Cyfip2	chr11	46193848	46312859	42	37	79	0.53
Med7	chr11	46436936	46442721	5	13	18	0.28
Rack1	chr11	48800359	48806241	8	6	14	0.57
Trim41	chr11	48806402	48817767	8	5	13	0.62
Zfp62	chr11	49203188	49218816	13	24	37	0.35
Mgat1	chr11	49244190	49263027	18	20	38	0.47
Mapk9	chr11	49846750	49886421	62	91	153	0.41
Rnf130	chr11	50025330	50125719	8	3	11	0.73
Tbc1d9b	chr11	50131059	50172785	53	34	87	0.61
Sqstm1	chr11	50200151	50210820	149	150	299	0.5
Canx	chr11	50293956	50325673	297	183	480	0.62
Hnrnph1	chr11	50377693	50386528	11	5	16	0.69
Rufy1	chr11	50389285	50431605	15	13	28	0.54
Zfp354c	chr11	50811084	50827731	6	16	22	0.27
Zfp2	chr11	50897264	50916672	7	11	18	0.39
Zfp354a	chr11	51059224	51072799	10	2	12	0.83
Clk4	chr11	51263113	51281770	19	6	25	0.76
Hnrnpab	chr11	51600099	51606881	10	3	13	0.77
Rmnd5b	chr11	51623672	51635896	15	10	25	0.6
Sar1b	chr11	51763662	51791953	8	14	22	0.36
Jade2	chr11	51813450	51859192	4	8	12	0.33
Cdkn2aipnl	chr11	51967630	51977336	24	11	35	0.69
Skp1a	chr11	52230521	52246858	65	34	99	0.66
Vdac1	chr11	52360861	52389397	78	68	146	0.53
9530068E07Rik	chr11	52396427	52408723	35	32	67	0.52
Hspa4	chr11	53259813	53300479	31	22	53	0.58
Aff4	chr11	53350481	53421830	20	22	42	0.48
Sowaha	chr11	53476577	53480195	8	13	21	0.38
Sept8	chr11	53519735	53549603	34	23	57	0.6
Kif3a	chr11	53567191	53604248	49	69	118	0.42
Acsl6	chr11	54303823	54364756	27	25	52	0.52
Fnip1	chr11	54438144	54518241	9	9	18	0.5
Rapgef6	chr11	54518521	54699286	7	9	16	0.44
Cdc42se2	chr11	54717414	54787703	83	83	166	0.5
Lyrm7	chr11	54826865	54861071	6	14	20	0.3
Gpx3	chr11	54902853	54910382	15	8	23	0.65
Tnip1	chr11	54910786	54962940	8	16	24	0.33
Anxa6	chr11	54978961	55033473	49	26	75	0.65
Gm2a	chr11	55097984	55113029	34	3	37	0.92
Slc36a1	chr11	55204319	55236330	11	22	33	0.33
Fat2	chr11	55250608	55336613	9	7	16	0.56
Sparc	chr11	55394158	55420080	55	73	128	0.43
Glra1	chr11	55514238	55608198	7	6	13	0.54
Gria1	chr11	57011570	57330244	18	20	38	0.47
Fam114a2	chr11	57482989	57518656	25	8	33	0.76
Mfap3	chr11	57518651	57533817	9	10	19	0.47
Zfp692	chr11	58307043	58314613	10	7	17	0.59
Sh3bp5l	chr11	58330706	58347728	27	19	46	0.59
Rnf187	chr11	58932287	58938906	50	58	108	0.46
Guk1	chr11	59183854	59192207	13	12	25	0.52
Arf1	chr11	59211411	59228267	89	2	91	0.98
Zkscan17	chr11	59485519	59506640	8	4	12	0.67
Mprip	chr11	59662472	59780860	11	18	29	0.38
Flcn	chr11	59791407	59810123	27	20	47	0.57
Cops3	chr11	59817794	59839837	15	15	30	0.5
Nt5m	chr11	59847505	59876533	4	7	11	0.36
Med9	chr11	59948213	59963306	7	14	21	0.33
Rai1	chr11	60105012	60199197	7	9	16	0.44
Srebf1	chr11	60199083	60222686	11	14	25	0.44
Tom1l2	chr11	60223795	60352911	77	70	147	0.52
Atpaf2	chr11	60400623	60418490	11	5	16	0.69
Gid4	chr11	60417144	60445277	13	9	22	0.59
Alkbh5	chr11	60537682	60558512	12	11	23	0.52
Llgl1	chr11	60699667	60714188	12	11	23	0.52
Flii	chr11	60714142	60727263	18	19	37	0.49
Mief2	chr11	60728397	60732951	7	4	11	0.64
Smcr8	chr11	60777524	60788287	6	4	10	0.6
Usp22	chr11	61151780	61175059	67	57	124	0.54
Aldh3a2	chr11	61224485	61267523	22	23	45	0.49
Rnf112	chr11	61448416	61454188	80	73	153	0.52
Mapk7	chr11	61488811	61494272	11	8	19	0.58
Epn2	chr11	61517248	61579719	31	26	57	0.54
Akap10	chr11	61865202	61930306	5	6	11	0.45
Specc1	chr11	61956762	62223013	36	33	69	0.52
Ttc19	chr11	62281458	62316441	10	2	12	0.83
Ubb	chr11	62551170	62553213	490	440	930	0.53
Zfp287	chr11	62692443	62731885	14	8	22	0.64
Zfp286	chr11	62778386	62789483	6	11	17	0.35
Tvp23b	chr11	62879434	62895186	7	10	17	0.41
Pmp22	chr11	63128981	63159547	7	8	15	0.47
Cox10	chr11	63962626	64079472	11	13	24	0.46
Elac2	chr11	64979029	65002076	12	7	19	0.63
Arhgap44	chr11	65002038	65163124	9	1	10	0.9
Map2k4	chr11	65688243	65788359	86	76	162	0.53
Adprm	chr11	67037879	67052631	6	8	14	0.43
Gas7	chr11	67455023	67688992	14	64	78	0.18
Myh10	chr11	68691914	68816625	39	39	78	0.5
Ndel1	chr11	68821433	68853131	69	47	116	0.59
Arhgef15	chr11	68927969	68956934	3	13	16	0.19
Ctc1	chr11	69015907	69036473	13	17	30	0.43
Borcs6	chr11	69059774	69061576	6	4	10	0.6
Vamp2	chr11	69088527	69092381	132	106	238	0.55
Per1	chr11	69095137	69109965	12	10	22	0.55
Kcnab3	chr11	69326257	69333042	38	35	73	0.52
Chd3os	chr11	69340768	69342647	31	46	77	0.4
Chd3	chr11	69343272	69369426	12	12	24	0.5
Efnb3	chr11	69554091	69561657	41	27	68	0.6
Atp1b2	chr11	69599749	69605960	402	395	797	0.5
Sat2	chr11	69621995	69624032	5	5	10	0.5
Polr2a	chr11	69733996	69758633	9	9	18	0.5
Zbtb4	chr11	69765911	69784026	11	11	22	0.5
Nlgn2	chr11	69823122	69838061	8	7	15	0.53
Phf23	chr11	69995765	70000011	11	6	17	0.65
Dvl2	chr11	70000625	70010109	9	7	16	0.56
Acadvl	chr11	70010182	70015428	32	28	60	0.53
Dlg4	chr11	70018454	70045535	44	51	95	0.46
Slc16a11	chr11	70213909	70216414	8	12	20	0.4
Pelp1	chr11	70392880	70410031	12	11	23	0.52
Pld2	chr11	70540059	70558110	8	3	11	0.73
Mink1	chr11	70562654	70614482	41	39	80	0.51
Slc25a11	chr11	70644018	70647423	27	27	54	0.5
Camta2	chr11	70669462	70688176	49	45	94	0.52
Zfp3	chr11	70764446	70772928	3	9	12	0.25
Rabep1	chr11	70844722	70943105	12	24	36	0.33
Dhx33	chr11	70984090	71004553	12	8	20	0.6
Derl2	chr11	71007439	71019841	10	13	23	0.43
Mis12	chr11	71019610	71027371	10	11	21	0.48
6330403K07Rik	chr11	71031940	71033617	84	63	147	0.57
4933427D14Rik	chr11	72154096	72207470	7	3	10	0.7
Mybbp1a	chr11	72441377	72451550	17	17	34	0.5
Atp2a3	chr11	72961168	72993043	6	7	13	0.46
Aspa	chr11	73304986	73326867	11	6	17	0.65
Rap1gap2	chr11	74383482	74610910	25	29	54	0.46
Ccdc92b	chr11	74619604	74641516	4	7	11	0.36
Cluh	chr11	74648880	74670847	6	6	12	0.5
Pafah1b1	chr11	74673948	74724384	113	145	258	0.44
Mettl16	chr11	74770835	74826855	15	8	23	0.65
Mnt	chr11	74830780	74845725	8	2	10	0.8
Sgsm2	chr11	74849261	74897536	8	5	13	0.62
Tsr1	chr11	74898079	74909340	11	9	20	0.55
Srr	chr11	74904026	74928124	37	35	72	0.51
Smg6	chr11	74925871	75164448	6	9	15	0.4
Rtn4rl1	chr11	75193992	75267769	16	13	29	0.55
Rpa1	chr11	75300258	75348383	22	20	42	0.52
Smyd4	chr11	75348432	75405707	9	10	19	0.47
Mir22hg	chr11	75461538	75466690	5	8	13	0.38
Prpf8	chr11	75486776	75509447	20	9	29	0.69
Slc43a2	chr11	75530988	75577575	6	14	20	0.3
Pitpna	chr11	75588078	75628804	10	10	20	0.5
Inpp5k	chr11	75630506	75648865	12	16	28	0.43
Crk	chr11	75679247	75708428	19	12	31	0.61
Ywhae	chr11	75732886	75765841	219	204	423	0.52
Fam101b	chr11	76019193	76027782	5	12	17	0.29
Vps53	chr11	76046225	76179630	15	26	41	0.37
Glod4	chr11	76220394	76243699	23	30	53	0.43
Rnmtl1	chr11	76243735	76250625	6	8	14	0.43
Abr	chr11	76416731	76577739	81	87	168	0.48
Gosr1	chr11	76726601	76763622	28	29	57	0.49
Cpd	chr11	76777207	76847008	3	10	13	0.23
Blmh	chr11	76945655	76987389	23	26	49	0.47
Nsrp1	chr11	77044291	77078437	10	11	21	0.48
Ssh2	chr11	77216178	77460220	15	9	24	0.62
Coro6	chr11	77462319	77470484	12	15	27	0.44
Git1	chr11	77493411	77507775	5	8	13	0.38
Taok1	chr11	77529161	77608523	12	11	23	0.52
Myo18a	chr11	77763250	77865988	22	18	40	0.55
Sez6	chr11	77930838	77979052	33	22	55	0.6
Flot2	chr11	78037840	78060434	33	27	60	0.55
Eral1	chr11	78073375	78080383	5	6	11	0.45
Fam222b	chr11	78094665	78157339	21	16	37	0.57
Supt6	chr11	78206748	78245738	27	34	61	0.44
Sdf2	chr11	78245745	78255496	13	7	20	0.65
BC030499	chr11	78290726	78296805	7	5	12	0.58
Aldoc	chr11	78323072	78327781	167	120	287	0.58
Pigs	chr11	78328421	78342776	31	14	45	0.69
Sarm1	chr11	78472329	78497821	10	3	13	0.77
Vtn	chr11	78499119	78502325	7	4	11	0.64
Tmem199	chr11	78507054	78512168	14	4	18	0.78
Poldip2	chr11	78512295	78522736	37	33	70	0.53
Tnfaip1	chr11	78522849	78536260	20	30	50	0.4
Nlk	chr11	78567167	78697595	6	10	16	0.38
Lyrm9	chr11	78826594	78843899	22	10	32	0.69
Wsb1	chr11	79239381	79254695	52	36	88	0.59
Nf1	chr11	79338388	79581609	7	5	12	0.58
Omg	chr11	79500981	79504082	26	45	71	0.37
Rab11fip4	chr11	79591020	79698023	11	17	28	0.39
Utp6	chr11	79933955	79962387	14	7	21	0.67
Rhot1	chr11	80209031	80267907	36	47	83	0.43
5730455P16Rik	chr11	80360491	80378049	38	38	76	0.5
Cdk5r1	chr11	80477045	80481179	79	50	129	0.61
Asic2	chr11	80880162	81968396	8	8	16	0.5
Lig3	chr11	82781108	82804274	7	10	17	0.41
Rffl	chr11	82803818	82871238	3	7	10	0.3
Nle1	chr11	82900767	82908445	2	14	16	0.12
Ap2b1	chr11	83298718	83405035	34	43	77	0.44
Rasl10b	chr11	83409141	83421039	11	7	18	0.61
Heatr6	chr11	83753636	83783754	6	6	12	0.5
Ddx52	chr11	83942089	83963088	14	8	22	0.64
Synrg	chr11	83964376	84044578	5	6	11	0.45
Dusp14	chr11	84048040	84069256	7	8	15	0.47
Tada2a	chr11	84078919	84129641	2	12	14	0.14
Aatf	chr11	84422855	84513565	5	7	12	0.42
Mrm1	chr11	84813060	84819515	9	6	15	0.6
Car4	chr11	84957753	84966054	12	22	34	0.35
Usp32	chr11	84984436	85140042	11	6	17	0.65
Bcas3	chr11	85353112	85826058	7	8	15	0.47
Ints2	chr11	86210680	86257612	3	9	12	0.25
Rnft1	chr11	86484656	86499007	7	8	15	0.47
Rps6kb1	chr11	86499008	86544807	16	13	29	0.55
Cltc	chr11	86694609	86757742	95	100	195	0.49
Dhx40	chr11	86768848	86807936	8	5	13	0.62
Ypel2	chr11	86936424	86993843	27	25	52	0.52
Gdpd1	chr11	87033793	87074137	18	38	56	0.32
Smg8	chr11	87077731	87086777	2	8	10	0.2
Ska2	chr11	87109260	87122974	6	4	10	0.6
Trim37	chr11	87127050	87250874	113	86	199	0.57
Ppm1e	chr11	87226905	87358994	23	20	43	0.53
Sept4	chr11	87566726	87590539	23	22	45	0.51
Mtmr4	chr11	87592134	87616302	7	4	11	0.64
Bzrap1	chr11	87758129	87785928	12	6	18	0.67
Dynll2	chr11	87979524	87998298	65	48	113	0.58
Vezf1	chr11	88068255	88084729	13	12	25	0.52
Cuedc1	chr11	88099145	88194140	8	6	14	0.57
Msi2	chr11	88339381	88718267	19	16	35	0.54
Coil	chr11	88973934	88991613	9	4	13	0.69
Mmd	chr11	90249296	90278573	44	32	76	0.58
Hlf	chr11	90336534	90390917	23	24	47	0.49
Stxbp4	chr11	90476491	90638124	6	5	11	0.55
Cox11	chr11	90638183	90645977	4	10	14	0.29
Tom1l1	chr11	90645689	90687662	7	6	13	0.54
Car10	chr11	93098140	93601751	66	65	131	0.5
Nme1	chr11	93958924	93968521	16	8	24	0.67
Spag9	chr11	93996059	94126087	49	34	83	0.59
Tob1	chr11	94211453	94215495	8	4	12	0.67
Luc7l3	chr11	94291136	94321985	15	9	24	0.62
Ankrd40	chr11	94328000	94341847	18	25	43	0.42
Mycbpap	chr11	94501346	94532390	1	9	10	0.1
Rsad1	chr11	94539797	94556860	9	8	17	0.53
Lrrc59	chr11	94629823	94645216	8	13	21	0.38
Xylt2	chr11	94663846	94677519	12	10	22	0.55
Ppp1r9b	chr11	94991211	95006898	10	10	20	0.5
Samd14	chr11	95009757	95026087	5	10	15	0.33
Pdk2	chr11	95026257	95041371	27	21	48	0.56
Itga3	chr11	95044474	95076811	4	6	10	0.4
Kat7	chr11	95271852	95310246	51	46	97	0.53
Slc35b1	chr11	95384890	95391776	12	6	18	0.67
Spop	chr11	95414062	95493410	203	171	374	0.54
Phb	chr11	95666956	95680773	15	11	26	0.58
Phospho1	chr11	95824499	95832140	19	15	34	0.56
Ube2z	chr11	96047430	96065364	9	3	12	0.75
Snx11	chr11	96767545	96777699	11	12	23	0.48
Cbx1	chr11	96788678	96808982	18	16	34	0.53
Nfe2l1	chr11	96817412	96829968	73	64	137	0.53
Cdk5rap3	chr11	96907424	96916533	9	3	12	0.75
Pnpo	chr11	96937815	96944019	25	18	43	0.58
Sp2	chr11	96953331	96982129	9	12	21	0.43
Mrpl10	chr11	97041566	97049213	14	14	28	0.5
Kpnb1	chr11	97159709	97187892	26	24	50	0.52
Npepps	chr11	97205841	97280638	23	21	44	0.52
Mrpl45	chr11	97315715	97329920	7	6	13	0.54
Socs7	chr11	97362295	97398542	11	8	19	0.58
Srcin1	chr11	97509339	97575126	19	22	41	0.46
Mllt6	chr11	97663411	97685461	8	10	18	0.44
Pip4k2b	chr11	97715156	97744704	28	24	52	0.54
Lasp1	chr11	97799004	97838765	33	30	63	0.52
B230217C12Rik	chr11	97840779	97843043	24	9	33	0.73
Plxdc1	chr11	97923236	97986668	12	8	20	0.6
Cacnb1	chr11	98001507	98022975	24	15	39	0.62
Stac2	chr11	98036622	98053474	6	9	15	0.4
Med1	chr11	98152153	98193314	12	5	17	0.71
Cdk12	chr11	98202323	98281101	11	5	16	0.69
Neurod2	chr11	98325416	98329645	7	5	12	0.58
Ppp1r1b	chr11	98348405	98357796	49	48	97	0.51
Stard3	chr11	98358366	98381112	24	27	51	0.47
Ormdl3	chr11	98581293	98587245	21	30	51	0.41
Psmd3	chr11	98682553	98695978	22	29	51	0.43
Med24	chr11	98704590	98729475	12	24	36	0.33
Thra	chr11	98741775	98769006	53	53	106	0.5
Nr1d1	chr11	98767931	98775377	38	31	69	0.55
Msl1	chr11	98795467	98807862	19	15	34	0.56
Casc3	chr11	98809807	98833807	20	18	38	0.53
Wipf2	chr11	98863597	98905578	19	23	42	0.45
Igfbp4	chr11	99041259	99052646	5	8	13	0.38
Smarce1	chr11	99209046	99231339	10	15	25	0.4
Krt222	chr11	99232760	99244283	40	31	71	0.56
Hap1	chr11	100347326	100356350	86	91	177	0.49
Jup	chr11	100368855	100397805	23	21	44	0.52
Nt5c3b	chr11	100422316	100441803	9	10	19	0.47
Klhl11	chr11	100457557	100472782	14	11	25	0.56
Acly	chr11	100476351	100528000	84	88	172	0.49
Cnp	chr11	100574908	100591418	117	102	219	0.53
Nkiras2	chr11	100619855	100627610	9	2	11	0.82
Kat2a	chr11	100704745	100712478	28	38	66	0.42
Rab5c	chr11	100715002	100738215	35	37	72	0.49
Stat5b	chr11	100780730	100859004	4	6	10	0.4
Stat3	chr11	100886805	100939579	33	22	55	0.6
Atp6v0a1	chr11	101009446	101063719	191	205	396	0.48
Coasy	chr11	101082562	101086619	6	9	15	0.4
Mlx	chr11	101086710	101092207	10	17	27	0.37
Fam134c	chr11	101096321	101119893	15	18	33	0.45
Tubg1	chr11	101120067	101126419	13	3	16	0.81
Tubg2	chr11	101155870	101161787	11	13	24	0.46
Cntnap1	chr11	101174648	101190723	35	27	62	0.56
Ezh1	chr11	101191114	101226463	34	31	65	0.52
Vps25	chr11	101253611	101259547	5	5	10	0.5
Becn1	chr11	101288261	101302290	31	22	53	0.58
Psme3	chr11	101316250	101323531	41	43	84	0.49
Aarsd1	chr11	101406664	101417433	5	9	14	0.36
Rundc1	chr11	101425084	101435666	12	17	29	0.41
Vat1	chr11	101458747	101466199	11	15	26	0.42
Nbr1	chr11	101552106	101581951	55	47	102	0.54
Dhx8	chr11	101732955	101767358	15	3	18	0.83
Dusp3	chr11	101971140	101987005	17	55	72	0.24
Mpp3	chr11	101999651	102027045	31	39	70	0.44
Mpp2	chr11	102057015	102088638	15	18	33	0.45
Tmem101	chr11	102152545	102156407	13	11	24	0.54
Hdac5	chr11	102194427	102230183	20	34	54	0.37
Tmub2	chr11	102284819	102289427	19	20	39	0.49
Atxn7l3	chr11	102289299	102296673	5	8	13	0.38
Ubtf	chr11	102304562	102320862	10	7	17	0.59
Slc25a39	chr11	102402968	102408675	16	20	36	0.44
Grn	chr11	102430321	102436809	9	16	25	0.36
Gpatch8	chr11	102475910	102556192	25	11	36	0.69
Ccdc43	chr11	102684683	102697946	12	9	21	0.57
Adam11	chr11	102761434	102780263	28	27	55	0.51
Eftud2	chr11	102838471	102881027	33	35	68	0.49
Gfap	chr11	102887335	102897200	132	125	257	0.51
Dcakd	chr11	102994046	103028239	21	12	33	0.64
Nmt1	chr11	103028343	103066111	11	3	14	0.79
Acbd4	chr11	103101687	103112199	10	21	31	0.32
Hexim2	chr11	103132007	103139908	3	7	10	0.3
Fmnl1	chr11	103170574	103198901	26	27	53	0.49
Arhgap27	chr11	103331483	103363692	5	5	10	0.5
Plekhm1	chr11	103365091	103412664	4	9	13	0.31
Gosr2	chr11	103676848	103697738	36	40	76	0.47
Nsf	chr11	103821781	103954056	208	196	404	0.51
Arf2	chr11	103966724	103985350	20	14	34	0.59
Crhr1	chr11	104131986	104175523	4	11	15	0.27
Mapt	chr11	104231272	104332090	43	87	130	0.33
Kansl1	chr11	104333228	104469508	15	13	28	0.54
Cdc27	chr11	104502523	104550620	8	3	11	0.73
Mettl2	chr11	105126424	105141146	4	8	12	0.33
Tanc2	chr11	105589931	105929304	12	10	22	0.55
Cyb561	chr11	105933701	105945118	23	34	57	0.4
Ace	chr11	105967944	105989964	6	5	11	0.55
Dcaf7	chr11	106036871	106059324	48	42	90	0.53
Limd2	chr11	106156255	106161030	6	6	12	0.5
Ccdc47	chr11	106199353	106216367	20	8	28	0.71
Ddx42	chr11	106216925	106249140	31	22	53	0.58
Ftsj3	chr11	106249143	106255802	13	12	25	0.52
Psmc5	chr11	106256184	106263112	39	36	75	0.52
Tex2	chr11	106502138	106613418	18	10	28	0.64
Pecam1	chr11	106654212	106750623	7	5	12	0.58
Ddx5	chr11	106780354	106789180	10	10	20	0.5
Bptf	chr11	107033080	107131922	8	10	18	0.44
Nol11	chr11	107166656	107189381	10	17	27	0.37
Psmd12	chr11	107479527	107498036	40	23	63	0.63
Cacng4	chr11	107734779	107794464	7	4	11	0.64
Cacng5	chr11	107874603	107915055	8	10	18	0.44
Prkca	chr11	107933386	108343888	13	15	28	0.46
Rgs9	chr11	109225347	109298181	11	16	27	0.41
Gna13	chr11	109362782	109401369	15	10	25	0.6
Amz2	chr11	109425945	109438148	6	4	10	0.6
Arsg	chr11	109473333	109573330	7	7	14	0.5
Prkar1a	chr11	109649404	109669663	467	422	889	0.53
Abca5	chr11	110269368	110337723	13	9	22	0.59
Map2k6	chr11	110399102	110516201	6	6	12	0.5
Kcnj16	chr11	110968032	111027968	12	31	43	0.28
Sox9	chr11	112782209	112787757	21	15	36	0.58
2610035D17Rik	chr11	113043905	113201838	3	9	12	0.25
Sstr2	chr11	113619480	113625895	10	7	17	0.59
Cog1	chr11	113649177	113667744	11	15	26	0.42
Cdc42ep4	chr11	113726849	113752543	16	8	24	0.67
Ttyh2	chr11	114675467	114720984	16	14	30	0.53
Rab37	chr11	115091203	115162773	7	8	15	0.47
Slc9a3r1	chr11	115163340	115181178	8	13	21	0.38
Tmem104	chr11	115187486	115247025	5	6	11	0.45
Fads6	chr11	115278625	115297818	5	5	10	0.5
Hid1	chr11	115347704	115367751	41	47	88	0.47
Grb2	chr11	115644044	115708597	35	33	68	0.51
Tmem94	chr11	115765432	115799033	9	5	14	0.64
Caskin2	chr11	115798986	115813592	4	6	10	0.4
Recql5	chr11	115892594	115933534	3	10	13	0.23
Sap30bp	chr11	115933577	115965534	23	12	35	0.66
H3f3b	chr11	116021960	116025450	44	56	100	0.44
Unk	chr11	116028466	116061214	8	7	15	0.53
Wbp2	chr11	116078572	116087007	117	87	204	0.57
Mrpl38	chr11	116131816	116138868	2	8	10	0.2
Fbf1	chr11	116142284	116168261	9	11	20	0.45
Acox1	chr11	116171882	116199045	55	24	79	0.7
Srp68	chr11	116245165	116274217	66	50	116	0.57
Exoc7	chr11	116287997	116306749	35	19	54	0.65
Foxj1	chr11	116330703	116335516	5	7	12	0.42
Prpsap1	chr11	116470815	116494651	13	14	27	0.48
Ube2o	chr11	116537739	116581476	8	5	13	0.62
Cygb	chr11	116645594	116654313	23	22	45	0.51
Srsf2	chr11	116849896	116853114	1	10	11	0.09
Mfsd11	chr11	116852272	116875660	8	10	18	0.44
Sec14l1	chr11	117115171	117159268	40	38	78	0.51
Sept9	chr11	117199660	117362325	5	16	21	0.24
Tnrc6c	chr11	117654124	117763439	8	3	11	0.73
Pgs1	chr11	117986296	118024011	16	20	36	0.44
Cyth1	chr11	118164165	118248592	43	34	77	0.56
Usp36	chr11	118259650	118290244	11	17	28	0.39
Timp2	chr11	118301060	118355411	16	9	25	0.64
Lgals3bp	chr11	118392751	118401931	6	4	10	0.6
Cant1	chr11	118406288	118419134	18	29	47	0.38
Engase	chr11	118476065	118489209	8	2	10	0.8
Rbfox3	chr11	118489759	118911597	11	19	30	0.37
Tbc1d16	chr11	119143042	119228499	10	9	19	0.53
Gaa	chr11	119267962	119285458	152	160	312	0.49
Slc26a11	chr11	119355531	119381076	3	7	10	0.3
Endov	chr11	119491322	119511465	9	7	16	0.56
Nptx1	chr11	119538718	119547820	67	74	141	0.48
Rptor	chr11	119602904	119899591	10	9	19	0.53
Baiap2	chr11	119942767	120006782	6	5	11	0.55
Aatk	chr11	120007310	120047181	18	17	35	0.51
Slc38a10	chr11	120103950	120151351	29	29	58	0.5
Faap100	chr11	120369561	120378746	7	3	10	0.7
Arl16	chr11	120464325	120467600	11	20	31	0.35
Hgs	chr11	120467634	120483984	31	33	64	0.48
Slc25a10	chr11	120491836	120501161	5	5	10	0.5
Fam195b	chr11	120542887	120549727	7	6	13	0.54
P4hb	chr11	120560303	120572936	42	36	78	0.54
Pcyt2	chr11	120610085	120617947	43	46	89	0.48
Sirt7	chr11	120618371	120625008	17	7	24	0.71
Mafg	chr11	120625116	120633547	5	9	14	0.36
Lrrc45	chr11	120713942	120721128	34	19	53	0.64
Dus1l	chr11	120787558	120796428	5	13	18	0.28
Fasn	chr11	120805957	120824547	13	14	27	0.48
Csnk1d	chr11	120958008	120991333	55	45	100	0.55
Hexdc	chr11	121204432	121222656	11	5	16	0.69
BC017643	chr11	121222587	121229557	7	5	12	0.58
Narf	chr11	121237235	121255856	31	24	55	0.56
Rab40b	chr11	121356120	121388251	6	7	13	0.46
Rab10os	chr12	3235790	3250374	24	10	34	0.71
Rab10	chr12	3247427	3309969	57	82	139	0.41
Kif3c	chr12	3365131	3406494	43	39	82	0.52
Dnmt3a	chr12	3804985	3914443	7	20	27	0.26
Efr3b	chr12	3962553	4039094	23	25	48	0.48
Dnajc27	chr12	4082568	4124140	54	40	94	0.57
Adcy3	chr12	4132995	4213525	14	11	25	0.56
Ncoa1	chr12	4247361	4477209	11	5	16	0.69
Itsn2	chr12	4592466	4713952	9	9	18	0.5
Ubxn2a	chr12	4876803	4907747	35	15	50	0.7
Ldah	chr12	8208099	8299566	10	8	18	0.56
Hs1bp3	chr12	8313432	8343824	2	8	10	0.2
Rhob	chr12	8497757	8499985	16	10	26	0.62
Wdr35	chr12	8973991	9028848	15	13	28	0.54
Gm7099	chr12	9429519	9430271	10	0	10	1
Rdh14	chr12	10390693	10395562	9	8	17	0.53
Vsnl1	chr12	11325244	11436649	153	203	356	0.43
Fam49a	chr12	12262132	12376363	60	43	103	0.58
Ddx1	chr12	13219306	13249174	85	77	162	0.52
Fam84a	chr12	14147597	14152038	41	51	92	0.45
Trib2	chr12	15791724	15816962	23	23	46	0.5
Lpin1	chr12	16535668	16646969	17	6	23	0.74
Ntsr2	chr12	16653450	16660236	22	14	36	0.61
Rock2	chr12	16894977	16988274	12	7	19	0.63
Kcnf1	chr12	17172099	17176888	38	20	58	0.66
Nol10	chr12	17348446	17430095	12	3	15	0.8
Hpcal1	chr12	17690749	17791944	14	21	35	0.4
Bnip3l-ps	chr12	18216547	18217776	0	67	67	0
Cpsf3	chr12	21286296	21315056	34	24	58	0.59
Adam17	chr12	21323508	21373632	6	8	14	0.43
Mboat2	chr12	24831548	24964400	25	13	38	0.66
Kidins220	chr12	24974875	25063152	42	43	85	0.49
Rnf144a	chr12	26306793	26415320	4	10	14	0.29
Cmpk2	chr12	26469211	26479837	6	7	13	0.46
Gm9866	chr12	27140795	27160516	7	3	10	0.7
Adi1	chr12	28675206	28682175	2	10	12	0.17
Trappc12	chr12	28690619	28750486	24	18	42	0.57
Tssc1	chr12	28751797	28867494	15	18	33	0.45
Myt1l	chr12	29528327	29923216	9	8	17	0.53
Pxdn	chr12	29937955	30017658	5	5	10	0.5
Tmem18	chr12	30584442	30591219	14	28	42	0.33
Sh3yl1	chr12	30911668	30960160	5	11	16	0.31
Dld	chr12	31331561	31351471	41	46	87	0.47
Cbll1	chr12	31484828	31500543	12	15	27	0.44
Bcap29	chr12	31595353	31634658	16	17	33	0.48
Cog5	chr12	31654867	31937631	10	11	21	0.48
Gpr22	chr12	31706866	31713926	28	24	52	0.54
Prkar2b	chr12	31958449	32061344	15	5	20	0.75
Nampt	chr12	32820334	32853369	14	7	21	0.67
Sypl	chr12	32953872	32979502	14	12	26	0.54
Atxn7l1	chr12	33147597	33376408	7	9	16	0.44
Hdac9	chr12	34047579	34917095	9	7	16	0.56
Snx13	chr12	35047054	35147480	32	23	55	0.58
Tspan13	chr12	36014554	36042478	75	42	117	0.64
Bzw2	chr12	36091834	36156825	13	13	26	0.5
Ankmy2	chr12	36157123	36197291	16	19	35	0.46
Dgkb	chr12	37880167	38634239	26	12	38	0.68
Arl4a	chr12	40033290	40037987	15	10	25	0.6
Ifrd1	chr12	40203128	40223189	13	14	27	0.48
Dock4	chr12	40445956	40846874	8	17	25	0.32
Lrrn3	chr12	41451667	41486057	24	25	49	0.49
Dnajb9	chr12	44205896	44210068	16	20	36	0.44
Pnpla8	chr12	44269129	44315935	74	68	142	0.52
Nrcam	chr12	44328831	44605194	93	100	193	0.48
Stxbp6	chr12	44852483	45074483	22	25	47	0.47
Nova1	chr12	46694516	46819194	14	19	33	0.42
Coch	chr12	51593272	51605773	9	8	17	0.53
Strn3	chr12	51608540	51692428	6	4	10	0.6
Arhgap5	chr12	52503770	52571978	34	32	66	0.52
Akap6	chr12	52699012	53155568	24	24	48	0.5
Eapp	chr12	54670339	54695898	12	24	36	0.33
Snx6	chr12	54746338	54795750	19	16	35	0.54
Cfl2	chr12	54858816	54862877	18	12	30	0.6
Ppp2r3c	chr12	55280808	55303005	9	8	17	0.53
Psma6	chr12	55384221	55418459	8	3	11	0.73
Ralgapa1	chr12	55602889	55821575	13	7	20	0.65
Brms1l	chr12	55836225	55869736	43	32	75	0.57
Mbip	chr12	56328305	56345895	18	7	25	0.72
Prps1l3	chr12	57230411	57242168	18	20	38	0.47
Sstr1	chr12	58211391	58216037	6	6	12	0.5
Sec23a	chr12	58958382	59012027	92	85	177	0.52
Pnn	chr12	59066918	59074017	43	57	100	0.43
Lrfn5	chr12	61522813	61857928	36	34	70	0.51
Fam179b	chr12	64965741	65022573	12	11	23	0.52
Prpf39	chr12	65036308	65063386	22	11	33	0.67
Fkbp3	chr12	65062431	65073938	8	9	17	0.47
Mdga2	chr12	66459418	67222549	6	9	15	0.4
Mgat2	chr12	69184157	69186773	5	8	13	0.38
9330151L19Rik	chr12	69197210	69199868	14	1	15	0.93
Klhdc1	chr12	69226915	69284646	9	9	18	0.5
Klhdc2	chr12	69296680	69310687	43	54	97	0.44
Nemf	chr12	69311542	69357176	11	14	25	0.44
Atp5s	chr12	69724926	69744665	7	20	27	0.26
Map4k5	chr12	69803756	69893170	10	7	17	0.59
Atl1	chr12	69893104	69964085	7	11	18	0.39
Nin	chr12	70011434	70113830	6	4	10	0.6
Trim9	chr12	70244530	70347614	83	78	161	0.52
Tmx1	chr12	70453153	70467624	43	40	83	0.52
Actr10	chr12	70937856	70964718	17	35	52	0.33
Arid4a	chr12	71015966	71099351	13	9	22	0.59
Timm9	chr12	71123171	71136675	6	4	10	0.6
Daam1	chr12	71831046	71992376	19	23	42	0.45
Jkamp	chr12	72085838	72101527	11	5	16	0.69
Rtn1	chr12	72211748	72409054	187	158	345	0.54
Pcnx4	chr12	72536145	72580213	15	29	44	0.34
Ppm1a	chr12	72761210	72799819	7	11	18	0.39
Snapc1	chr12	73964476	73985830	15	6	21	0.71
Syt16	chr12	73997609	74267916	23	18	41	0.56
Ppp2r5e	chr12	75449462	75596250	14	11	25	0.56
Syne2	chr12	75818317	76110928	11	5	16	0.69
Akap5	chr12	76324400	76334517	11	12	23	0.48
Zbtb1	chr12	76370191	76396955	7	6	13	0.54
Hspa2	chr12	76403853	76406938	12	21	33	0.36
Sptb	chr12	76580487	76710547	5	8	13	0.38
Churc1	chr12	76765572	76783180	0	14	14	0
Rab15	chr12	76797959	76822763	19	38	57	0.33
Fntb	chr12	76837390	76921412	13	21	34	0.38
Max	chr12	76937268	76962343	23	20	43	0.53
Fut8	chr12	77237754	77475996	10	18	28	0.36
Gphn	chr12	78226091	78684772	19	25	44	0.43
Mpp5	chr12	78748909	78840714	14	7	21	0.67
Atp6v1d	chr12	78842981	78861638	43	60	103	0.42
Tmem229b	chr12	78961794	79007659	15	8	23	0.65
Pigh	chr12	79080663	79089783	9	1	10	0.9
Vti1b	chr12	79156016	79172642	15	15	30	0.5
Rdh11	chr12	79175550	79191819	9	11	20	0.45
Zfp36l1	chr12	80107759	80113013	13	15	28	0.46
Actn1	chr12	80167541	80260485	7	5	12	0.58
Dcaf5	chr12	80335846	80436601	15	20	35	0.43
Exd2	chr12	80463094	80498135	46	29	75	0.61
Galnt16	chr12	80518276	80603896	22	22	44	0.5
Slc39a9	chr12	80644162	80683342	21	15	36	0.58
Plekhd1	chr12	80692581	80724216	5	5	10	0.5
Srsf5	chr12	80945503	80950507	4	6	10	0.4
Slc8a3	chr12	81197914	81333596	5	7	12	0.42
Synj2bp	chr12	81492193	81532911	21	26	47	0.45
Med6	chr12	81573562	81595066	6	4	10	0.6
Ttc9	chr12	81631248	81667557	9	9	18	0.5
Sipa1l1	chr12	82169377	82451786	31	25	56	0.55
Rgs6	chr12	82616664	83162061	11	12	23	0.48
Dcaf4	chr12	83520455	83541994	7	10	17	0.41
Rbm25	chr12	83632229	83683127	6	4	10	0.6
Psen1	chr12	83688144	83738446	25	18	43	0.58
Numb	chr12	83794033	83921934	22	6	28	0.79
Dnal1	chr12	84114278	84143517	22	36	58	0.38
Ptgr2	chr12	84285236	84315832	32	43	75	0.43
Entpd5	chr12	84373874	84409029	15	18	33	0.45
Aldh6a1	chr12	84430716	84451024	65	58	123	0.53
Abcd4	chr12	84602530	84617483	8	6	14	0.57
Npc2	chr12	84754558	84773112	7	11	18	0.39
Isca2	chr12	84773228	84775089	8	9	17	0.47
Arel1	chr12	84918147	84970886	33	31	64	0.52
Dlst	chr12	85110820	85134091	19	10	29	0.66
Rps6kl1	chr12	85135248	85151275	23	21	44	0.52
Mlh3	chr12	85234465	85270645	6	4	10	0.6
Nek9	chr12	85299513	85339362	7	5	12	0.58
Tmed10	chr12	85340613	85374717	85	98	183	0.46
Fos	chr12	85473900	85477269	6	9	15	0.4
0610007P14Rik	chr12	85815446	85824920	12	5	17	0.71
Ttll5	chr12	85824919	86053760	16	17	33	0.48
Tgfb3	chr12	86056742	86079041	6	5	11	0.55
Gpatch2l	chr12	86241837	86294657	14	18	32	0.44
Vash1	chr12	86678699	86695688	7	8	15	0.47
Irf2bpl	chr12	86880702	86884814	24	26	50	0.48
Cipc	chr12	86947040	86965364	54	57	111	0.49
Zdhhc22	chr12	86980762	86991156	11	5	16	0.69
Tmem63c	chr12	87021343	87091824	15	8	23	0.65
Pomt2	chr12	87106860	87147968	5	8	13	0.38
Gstz1	chr12	87147164	87164723	10	12	22	0.45
Vipas39	chr12	87238874	87266374	6	7	13	0.46
Alkbh1	chr12	87428076	87443839	5	6	11	0.45
Snw1	chr12	87449909	87472299	6	7	13	0.46
Adck1	chr12	88360490	88461726	15	8	23	0.65
Nrxn3	chr12	88722864	90334935	25	37	62	0.4
Dio2	chr12	90724551	90739037	21	14	35	0.6
Sel1l	chr12	91806042	91849157	57	40	97	0.59
Flrt2	chr12	95692038	95785215	16	16	32	0.5
Galc	chr12	98202286	98259463	6	8	14	0.43
Kcnk10	chr12	98429431	98578213	9	10	19	0.47
Eml5	chr12	98786603	98901497	15	16	31	0.48
Ttc8	chr12	98920573	98983250	10	12	22	0.45
Foxn3	chr12	99190080	99563809	2	9	11	0.18
Tdp1	chr12	99884514	99955219	11	9	20	0.55
Nrde2	chr12	100125449	100159943	5	5	10	0.5
Calm1	chr12	100199434	100209824	143	182	325	0.44
Ttc7b	chr12	100300769	100520822	7	8	15	0.47
Rps6ka5	chr12	100549777	100725395	9	8	17	0.53
Smek1	chr12	101039408	101083702	16	14	30	0.53
Trip11	chr12	101834042	101913171	11	12	23	0.48
Atxn3	chr12	101918900	101958243	6	13	19	0.32
Cpsf2	chr12	101975763	102005993	10	2	12	0.83
Slc24a4	chr12	102128650	102267726	7	6	13	0.54
Lgmn	chr12	102394081	102439808	45	43	88	0.51
Chga	chr12	102554940	102565027	36	55	91	0.4
Itpk1	chr12	102568582	102704869	29	2	31	0.94
Ubr7	chr12	102757974	102777701	16	14	30	0.53
Unc79	chr12	102948327	103184228	5	5	10	0.5
Otub2	chr12	103376893	103406350	9	3	12	0.75
Ddx24	chr12	103407975	103425867	88	95	183	0.48
Ppp4r4	chr12	103532288	103613839	5	6	11	0.45
Dicer1	chr12	104687736	104752324	5	5	10	0.5
Clmn	chr12	104763113	104865076	5	10	15	0.33
D430019H16Rik	chr12	105453855	105493095	21	32	53	0.4
Atg2b	chr12	105613538	105685241	6	9	15	0.4
Gskip	chr12	105685351	105703058	16	12	28	0.57
Papola	chr12	105784673	105838949	40	27	67	0.6
Vrk1	chr12	106010162	106078318	6	4	10	0.6
Bcl11b	chr12	107910402	108004139	14	10	24	0.58
Ccnk	chr12	108179464	108203359	12	4	16	0.75
Cyp46a1	chr12	108334266	108362234	64	63	127	0.5
Eml1	chr12	108371001	108539576	25	24	49	0.51
Slc25a29	chr12	108825877	108835876	8	11	19	0.42
Wars	chr12	108860029	108894174	38	40	78	0.49
Meg3	chr12	109540995	109571729	737	0	737	1
Ppp2r5c	chr12	110447178	110583075	21	19	40	0.52
Dync1h1	chr12	110601394	110666944	29	37	66	0.44
Cinp	chr12	110872609	110889145	4	6	10	0.4
Tecpr2	chr12	110889258	110972394	4	11	15	0.27
Cdc42bpb	chr12	111292971	111377718	4	9	13	0.31
Eif5	chr12	111538100	111546753	44	34	78	0.56
Ckb	chr12	111669354	111672338	14	23	37	0.38
Trmt61a	chr12	111678104	111683902	13	10	23	0.57
Bag5	chr12	111709487	111713317	19	21	40	0.48
Apopt1	chr12	111713268	111755055	8	6	14	0.57
Klc1	chr12	111758848	111807844	20	13	33	0.61
Ppp1r13b	chr12	111828457	111908105	6	7	13	0.46
Tmem179	chr12	112500183	112511160	49	57	106	0.46
Inf2	chr12	112588744	112615557	20	21	41	0.49
Adssl1	chr12	112620046	112641355	10	16	26	0.38
Cep170b	chr12	112721528	112746592	5	10	15	0.33
Btbd6	chr12	112976264	112979493	10	15	25	0.4
Zfp386	chr12	116047706	116063231	12	9	21	0.57
Wdr60	chr12	116206260	116263066	7	6	13	0.54
Esyt2	chr12	116280589	116390935	8	2	10	0.8
Ptprn2	chr12	116485691	117278167	8	60	68	0.12
Rapgef5	chr12	117516478	117759737	21	17	38	0.55
Sp4	chr12	118231685	118301440	6	5	11	0.55
Itgb8	chr12	119162802	119238276	7	9	16	0.44
Tmem196	chr12	119945683	120021246	14	9	23	0.61
Asb13	chr13	3634012	3651779	19	34	53	0.36
Akr1e1	chr13	4592489	4609164	9	5	14	0.64
Pitrm1	chr13	6548121	6580158	4	14	18	0.22
Pfkp	chr13	6579873	6648792	99	98	197	0.5
Adarb2	chr13	8202429	8768762	10	10	20	0.5
Wdr37	chr13	8802965	8872100	36	42	78	0.46
Gtpbp4	chr13	8972069	8996532	8	8	16	0.5
Larp4b	chr13	9093813	9174451	8	5	13	0.62
Dip2c	chr13	9276502	9668928	6	4	10	0.6
Zmynd11	chr13	9684835	9766014	38	52	90	0.42
Chrm3	chr13	9875487	10360914	6	4	10	0.6
Ryr2	chr13	11553098	12106945	13	16	29	0.45
Lgals8	chr13	12439401	12464977	14	13	27	0.52
Gpr137b	chr13	13357619	13394236	6	12	18	0.33
Lyst	chr13	13590339	13778803	9	7	16	0.56
Gng4	chr13	13784058	13827895	16	21	37	0.43
B3galnt2	chr13	13954473	13999088	10	5	15	0.67
Tbce	chr13	13997946	14039639	26	5	31	0.84
Ggps1	chr13	14049792	14063483	45	27	72	0.62
Arid4b	chr13	14063608	14199603	9	8	17	0.53
Hecw1	chr13	14226437	14523279	16	9	25	0.64
Psma2	chr13	14613241	14625673	14	21	35	0.4
AW209491	chr13	14630244	14638202	22	12	34	0.65
Vps41	chr13	18717291	18866811	90	117	207	0.43
Amph	chr13	18948136	19154032	43	41	84	0.51
Epdr1	chr13	19591707	19619950	45	33	78	0.58
Elmo1	chr13	20090506	20608353	70	46	116	0.6
Zscan12	chr13	21362819	21372302	6	4	10	0.6
Zkscan3	chr13	21387003	21402755	11	24	35	0.31
Zscan26	chr13	21442173	21453765	4	8	12	0.33
Lrrc16a	chr13	24012480	24280790	3	8	11	0.27
Fam65b	chr13	24501540	24733806	13	9	22	0.59
BC005537	chr13	24801656	24812899	16	10	26	0.62
Acot13	chr13	24817954	24831489	7	6	13	0.54
Tdp2	chr13	24831658	24842153	8	7	15	0.53
D130043K22Rik	chr13	24845130	24901439	5	7	12	0.42
Aldh5a1	chr13	24907578	24937661	9	5	14	0.64
Gpld1	chr13	24937784	24991936	9	3	12	0.75
Mrs2	chr13	24987482	25020365	10	3	13	0.77
Nrsn1	chr13	25252038	25269996	178	214	392	0.45
A330102I10Rik	chr13	29014413	29040336	4	7	11	0.36
Cdkal1	chr13	29191745	29855684	7	8	15	0.47
Uqcrfs1	chr13	30540311	30545316	13	9	22	0.59
Exoc2	chr13	30789515	30974273	22	26	48	0.46
Wrnip1	chr13	32802029	32822610	15	10	25	0.6
Tubb2a	chr13	34074277	34078008	194	219	413	0.47
Prpf4b	chr13	34875293	34906064	7	7	14	0.5
Eci2	chr13	34977747	35027090	6	5	11	0.55
Nrn1	chr13	36725621	36734477	12	28	40	0.3
Ssr1	chr13	37971400	37994236	36	42	78	0.46
Riok1	chr13	38036988	38061433	8	11	19	0.42
Slc35b3	chr13	38932139	38960875	5	6	11	0.45
Gcnt2	chr13	40859767	40960892	8	9	17	0.47
Pak1ip1	chr13	41001009	41013033	9	7	16	0.56
Elovl2	chr13	41182381	41220403	12	26	38	0.32
Smim13	chr13	41249843	41276577	43	28	71	0.61
Phactr1	chr13	42680570	43138526	19	14	33	0.58
Gfod1	chr13	43195239	43304172	8	12	20	0.4
Ranbp9	chr13	43402672	43481283	8	2	10	0.8
Cd83	chr13	43785111	43803133	13	10	23	0.57
Jarid2	chr13	44729534	44921643	5	5	10	0.5
Gmpr	chr13	45507443	45546386	17	6	23	0.74
Atxn1	chr13	45549754	45965034	5	5	10	0.5
Cap2	chr13	46501902	46650281	111	97	208	0.53
Nup153	chr13	46679901	46727849	7	3	10	0.7
Tpmt	chr13	47021986	47043338	13	9	22	0.59
Dek	chr13	47084766	47106227	11	17	28	0.39
Ptpdc1	chr13	48577868	48625672	4	7	11	0.36
Fam120a	chr13	48879215	48967877	8	14	22	0.36
Wnk2	chr13	49036301	49148574	6	4	10	0.6
Bicd2	chr13	49341548	49387026	12	10	22	0.55
Nol8	chr13	49653077	49679016	8	4	12	0.67
Spin1	chr13	51100507	51152562	51	65	116	0.44
S1pr3	chr13	51408617	51422797	3	9	12	0.25
Sema4d	chr13	51685528	51793747	19	10	29	0.66
Diras2	chr13	52504374	52531241	17	137	154	0.11
Auh	chr13	52835106	52929705	12	8	20	0.6
Sptlc1	chr13	53332747	53377417	7	6	13	0.54
Drd1	chr13	54051182	54055658	3	20	23	0.13
Sfxn1	chr13	54071824	54108346	12	11	23	0.52
Cplx2	chr13	54301963	54383917	119	87	206	0.58
Thoc3	chr13	54458836	54468840	10	10	20	0.5
Simc1	chr13	54503738	54551290	5	7	12	0.42
4833439L19Rik	chr13	54551217	54565382	83	16	99	0.84
Arl10	chr13	54574999	54582765	16	17	33	0.48
Cltb	chr13	54592938	54611405	34	21	55	0.62
Faf2	chr13	54621783	54664063	17	20	37	0.46
Rnf44	chr13	54679398	54693994	26	32	58	0.45
Sncb	chr13	54758859	54766613	59	59	118	0.5
Tspan17	chr13	54789350	54796775	4	17	21	0.19
Unc5a	chr13	54949410	55006018	5	5	10	0.5
Zfp346	chr13	55105269	55135071	13	13	26	0.5
Nsd1	chr13	55209781	55318325	17	10	27	0.63
Rab24	chr13	55319222	55321980	3	7	10	0.3
Lman2	chr13	55343832	55362783	43	34	77	0.56
Rgs14	chr13	55369711	55384691	9	17	26	0.35
Grk6	chr13	55445071	55460927	6	8	14	0.43
Dbn1	chr13	55473427	55488110	49	36	85	0.58
Pdlim7	chr13	55497486	55513473	20	12	32	0.62
Tmed9	chr13	55593134	55597697	41	34	75	0.55
B4galt7	chr13	55599895	55610443	13	6	19	0.68
Caml	chr13	55623004	55632416	8	8	16	0.5
Ddx46	chr13	55634973	55681267	13	7	20	0.65
B230219D22Rik	chr13	55693123	55703500	24	13	37	0.65
Txndc15	chr13	55714649	55726227	24	28	52	0.46
Cxcl14	chr13	56288642	56296794	17	11	28	0.61
Smad5	chr13	56702989	56742379	4	7	11	0.36
Spock1	chr13	57421194	57908332	72	63	135	0.53
Ubqln1	chr13	58176155	58215653	68	54	122	0.56
Ntrk2	chr13	58806568	59133970	134	126	260	0.52
Agtpbp1	chr13	59449533	59557366	10	21	31	0.32
Naa35	chr13	59585322	59634798	17	1	18	0.94
Golm1	chr13	59634995	59675784	24	16	40	0.6
Zcchc6	chr13	59771875	59823169	13	10	23	0.57
Dapk1	chr13	60601946	60763191	13	13	26	0.5
Zfp935	chr13	62453015	62466812	3	9	12	0.25
2010111I01Rik	chr13	62964892	63326096	15	7	22	0.68
Fancc	chr13	63304704	63497294	9	3	12	0.75
Ptch1	chr13	63508327	63573616	5	5	10	0.5
Zfp367	chr13	64133024	64153199	15	1	16	0.94
Aaed1	chr13	64291835	64312710	11	4	15	0.73
Mfsd14b	chr13	65065029	65113002	23	27	50	0.46
Mterf3	chr13	66905455	66933072	5	7	12	0.42
Ptdss1	chr13	66932829	66998401	31	23	54	0.57
Zfp87	chr13	67515780	67526231	5	10	15	0.33
Zfp748	chr13	67538640	67553152	8	8	16	0.5
Zfp729b	chr13	67589438	67609707	5	9	14	0.36
Zfp729a	chr13	67616308	67638063	5	5	10	0.5
Zfp65	chr13	67705305	67729173	4	6	10	0.4
Mtrr	chr13	68560779	68582169	7	8	15	0.47
Fastkd3	chr13	68582099	68592338	4	9	13	0.31
Adcy2	chr13	68620042	68999541	10	11	21	0.48
Nsun2	chr13	69612015	69635780	24	24	48	0.5
Ube2ql1	chr13	69702831	69739897	4	11	15	0.27
Med10	chr13	69802347	69816102	5	6	11	0.45
Ice1	chr13	70588688	70637840	10	6	16	0.62
Lpcat1	chr13	73467208	73516420	5	6	11	0.45
Slc6a3	chr13	73535528	73578672	9	8	17	0.53
Clptm1l	chr13	73604001	73620639	11	7	18	0.61
Brd9	chr13	73937810	73960895	30	25	55	0.55
Tppp	chr13	74009418	74035753	122	110	232	0.53
Exoc3	chr13	74169801	74208729	30	44	74	0.41
Pdcd6	chr13	74303120	74317575	8	2	10	0.8
Sdha	chr13	74322254	74350240	258	241	499	0.52
Ccdc127	chr13	74350316	74365783	29	30	59	0.49
E430024I08Rik	chr13	74433048	74463820	5	8	13	0.38
LOC108168101	chr13	74604420	74618221	9	8	17	0.53
Pcsk1	chr13	75089419	75134861	22	18	40	0.55
Mctp1	chr13	76384107	77033277	11	7	18	0.61
Fam172a	chr13	77708677	78166240	9	8	17	0.53
Arrdc3	chr13	80883337	80896042	44	63	107	0.41
Lysmd3	chr13	81657656	81672871	10	12	22	0.45
Mblac2	chr13	81711416	81753275	5	16	21	0.24
Cetn3	chr13	81783248	81797157	10	8	18	0.56
Mef2c	chr13	83504033	83667079	79	109	188	0.42
Tmem161b	chr13	84222186	84295966	6	5	11	0.55
Edil3	chr13	88821471	89323225	43	33	76	0.57
Hapln1	chr13	89540527	89611832	9	8	17	0.53
Tmem167	chr13	90089666	90114921	23	22	45	0.51
Ssbp2	chr13	91460977	91706175	27	23	50	0.54
Zcchc9	chr13	91796518	91807997	9	4	13	0.69
Rasgrf2	chr13	91880406	92131494	20	10	30	0.67
Msh3	chr13	92211877	92355003	7	8	15	0.47
Ankrd34b	chr13	92425641	92441658	19	15	34	0.56
Serinc5	chr13	92611137	92711947	15	35	50	0.3
Homer1	chr13	93303246	93405129	4	8	12	0.33
Arsb	chr13	93771678	93943016	22	32	54	0.41
Scamp1	chr13	94201432	94285826	124	125	249	0.5
Ap3b1	chr13	94358579	94566316	8	8	16	0.5
Wdr41	chr13	94976214	95023316	7	9	16	0.44
Pde8b	chr13	95024104	95250400	10	8	18	0.56
Poc5	chr13	96388293	96417211	21	10	31	0.68
Polk	chr13	96480688	96542646	8	12	20	0.4
Col4a3bp	chr13	96542734	96640167	8	7	15	0.53
Hmgcr	chr13	96648961	96670936	34	53	87	0.39
Fam169a	chr13	97067286	97130447	10	22	32	0.31
Gfm2	chr13	97137936	97181196	12	8	20	0.6
Hexb	chr13	97176330	97198357	28	27	55	0.51
Enc1	chr13	97241104	97253040	33	38	71	0.46
Arhgef28	chr13	97898593	98206624	13	9	22	0.59
Utp15	chr13	98246844	98262992	22	8	30	0.73
Ankra2	chr13	98263075	98274754	7	11	18	0.39
Fcho2	chr13	98723405	98815768	11	4	15	0.73
Tnpo1	chr13	98839018	98926384	3	8	11	0.27
Ptcd2	chr13	99319648	99344678	14	5	19	0.74
Mrps27	chr13	99344766	99415562	18	16	34	0.53
Map1b	chr13	99421463	99516602	542	545	1087	0.5
Mccc2	chr13	99948531	100015639	10	6	16	0.62
Bdp1	chr13	100017993	100104073	7	8	15	0.47
Ocln	chr13	100496503	100553691	14	10	24	0.58
Rad17	chr13	100617163	100651061	6	5	11	0.55
Taf9	chr13	100651342	100656060	13	17	30	0.43
Cdk7	chr13	100697023	100730942	10	14	24	0.42
Slc30a5	chr13	100802644	100833570	14	9	23	0.61
Pik3r1	chr13	101680760	101768217	40	42	82	0.49
Gm5454	chr13	103356180	103358567	53	65	118	0.45
Srek1	chr13	103738564	103774603	21	24	45	0.47
Erbb2ip	chr13	103818785	103920586	11	9	20	0.55
Nln	chr13	104023049	104109660	12	11	23	0.52
Sgtb	chr13	104109723	104142492	62	84	146	0.42
Trappc13	chr13	104142152	104178703	26	19	45	0.58
Trim23	chr13	104178773	104203421	23	32	55	0.42
Cwc27	chr13	104631321	104816969	7	13	20	0.35
Rgs7bp	chr13	104945903	105054930	35	40	75	0.47
Rnf180	chr13	105130566	105294818	8	4	12	0.67
Htr1a	chr13	105443692	105448133	11	7	18	0.61
Ipo11	chr13	106794438	106936960	28	30	58	0.48
Smim15	chr13	108044473	108049175	11	16	27	0.41
Elovl7	chr13	108214325	108287109	15	7	22	0.68
Pde4d	chr13	108654176	109955969	10	14	24	0.42
Rab3c	chr13	110054186	110281047	109	51	160	0.68
Plk2	chr13	110395043	110400844	95	93	188	0.51
Gpbp1	chr13	111425679	111490125	28	29	57	0.49
Mier3	chr13	111686156	111718596	6	4	10	0.6
Il6st	chr13	112464069	112506860	20	18	38	0.53
Slc38a9	chr13	112660690	112738752	10	4	14	0.71
Plpp1	chr13	112800776	112867894	7	8	15	0.47
Skiv2l2	chr13	112867779	112927380	30	22	52	0.58
Dhx29	chr13	112927792	112969187	16	8	24	0.67
Snx18	chr13	113592178	113618564	7	7	14	0.5
Arl15	chr13	113794507	114157462	1	15	16	0.06
Mocs2	chr13	114818236	114829420	15	9	24	0.62
Pelo	chr13	115088354	115090158	7	4	11	0.64
Emb	chr13	117220572	117274415	18	14	32	0.56
Nnt	chr13	119335526	119409257	10	26	36	0.28
4833420G17Rik	chr13	119462014	119486120	10	3	13	0.77
Hmgcs1	chr13	119690350	119708260	135	185	320	0.42
Nim1k	chr13	119710093	119755882	9	3	12	0.75
Zfp131	chr13	119765185	119791429	8	11	19	0.42
Abhd6	chr14	8002802	8056773	7	3	10	0.7
Rpp14	chr14	8063264	8092127	11	10	21	0.52
Pxk	chr14	8098190	8165117	14	14	28	0.5
Pdhb	chr14	8165990	8172992	10	7	17	0.59
Fam107a	chr14	8296269	8318018	13	11	24	0.54
Ptprg	chr14	11553552	12242040	4	6	10	0.4
3830406C13Rik	chr14	12284152	12324492	12	9	21	0.57
Cadps	chr14	12372559	12823339	21	26	47	0.45
Synpr	chr14	13284779	13615469	58	49	107	0.54
Lrrc3b	chr14	15357514	15438987	8	4	12	0.67
Oxsm	chr14	16238658	16249808	4	6	10	0.4
Ngly1	chr14	16249313	16311926	12	19	31	0.39
Top2b	chr14	16365205	16430787	13	15	28	0.46
Rarb	chr14	16430838	17082331	6	8	14	0.43
Thrb	chr14	17659218	18040097	11	17	28	0.39
Nr1d2	chr14	18204055	18239106	8	3	11	0.73
Rpl15	chr14	18267822	18271024	2	8	10	0.2
Nkiras1	chr14	18271135	18284003	12	12	24	0.5
Ube2e2	chr14	18573562	18894262	11	11	22	0.5
Gng2	chr14	19872558	19977249	43	6	49	0.88
Ecd	chr14	20319858	20348121	30	13	43	0.7
Dnajc9	chr14	20384637	20388910	5	9	14	0.36
Anxa7	chr14	20455260	20480133	11	8	19	0.58
Ppp3cb	chr14	20499363	20546573	8	17	25	0.32
Usp54	chr14	20548911	20641238	14	11	25	0.56
Fut11	chr14	20694967	20700197	13	8	21	0.62
Camk2g	chr14	20734872	20794129	64	54	118	0.54
Vcl	chr14	20929377	21033676	9	13	22	0.41
Ap3m1	chr14	21033741	21052535	15	4	19	0.79
Adk	chr14	21052573	21448569	33	26	59	0.56
Kat6b	chr14	21498811	21672478	6	5	11	0.55
Samd8	chr14	21750530	21798725	11	13	24	0.46
Kcnma1	chr14	23292290	24004952	9	14	23	0.39
Polr3a	chr14	24448693	24487188	6	13	19	0.32
Zmiz1	chr14	25458868	25666743	12	7	19	0.63
Zcchc24	chr14	25711639	25768856	14	12	26	0.54
Slmap	chr14	26413167	26535491	13	14	27	0.48
Dennd6a	chr14	26573857	26634322	11	5	16	0.69
Arf4	chr14	26638196	26657258	44	29	73	0.6
Appl1	chr14	26918985	26971205	19	24	43	0.44
Arhgef3	chr14	27114821	27403916	31	21	52	0.6
Fam208a	chr14	27428839	27483555	6	5	11	0.55
Ccdc66	chr14	27480910	27508506	7	6	13	0.54
Erc2	chr14	27622408	28478537	24	34	58	0.41
Selk	chr14	29968379	29975074	4	7	11	0.36
Actr8	chr14	29978330	29993221	21	33	54	0.39
Cacna1d	chr14	30039940	30491156	7	6	13	0.54
Prkcd	chr14	30595352	30626414	16	23	39	0.41
Tmem110	chr14	30825593	30877210	9	4	13	0.69
Itih3	chr14	30908571	30923755	44	27	71	0.62
Nek4	chr14	30951376	30988821	19	6	25	0.76
Glt8d1	chr14	31001346	31012441	6	4	10	0.6
Pbrm1	chr14	31019137	31121592	6	10	16	0.38
Nisch	chr14	31170927	31206826	64	63	127	0.5
Bap1	chr14	31251453	31259930	95	91	186	0.51
Capn7	chr14	31336620	31371987	20	15	35	0.57
Sh3bp5	chr14	31373773	31436033	16	21	37	0.43
Eaf1	chr14	31495078	31509858	13	15	28	0.46
Ankrd28	chr14	31698767	31830415	6	4	10	0.6
Galnt15	chr14	32028656	32062204	3	8	11	0.27
Dph3	chr14	32080516	32085692	7	10	17	0.41
Oxnad1	chr14	32085627	32103203	4	8	12	0.33
Parg	chr14	32201970	32298657	21	18	39	0.54
Ogdhl	chr14	32322011	32348150	3	63	66	0.05
Mapk8	chr14	33377897	33447212	19	21	40	0.48
Gdf10	chr14	33923586	33935285	5	6	11	0.45
Glud1	chr14	34310726	34345033	21	10	31	0.68
Wapl	chr14	34673792	34747983	7	10	17	0.41
Ccser2	chr14	36874935	36968772	60	39	99	0.61
Cdhr1	chr14	37077848	37098311	3	10	13	0.23
Ghitm	chr14	37120443	37135322	386	411	797	0.48
Tspan14	chr14	40906426	40966940	11	15	26	0.42
Fam213a	chr14	40993731	41013833	40	31	71	0.56
Txndc16	chr14	45134447	45219538	20	15	35	0.57
Gpr137c	chr14	45219687	45282735	5	5	10	0.5
Ero1l	chr14	45283086	45318572	21	23	44	0.48
Psmc6	chr14	45329823	45349071	21	15	36	0.58
Ddhd1	chr14	45593170	45658143	6	4	10	0.6
Gmfb	chr14	46808148	46822242	148	127	275	0.54
Samd4	chr14	46882964	47105817	9	2	11	0.82
Mapk1ip1l	chr14	47297879	47323091	22	4	26	0.85
Fbxo34	chr14	47472560	47531962	18	14	32	0.56
Atg14	chr14	47540892	47568434	4	13	17	0.24
Ap5m1	chr14	49066494	49094113	12	10	22	0.55
Parp2	chr14	50807896	50821301	11	11	22	0.5
Klhl33	chr14	50888580	50897652	3	7	10	0.3
Tmem55b	chr14	50927214	50930877	18	19	37	0.49
Mettl17	chr14	51884841	51891868	4	10	14	0.29
Ndrg2	chr14	51905270	51914092	296	297	593	0.5
Hnrnpc	chr14	52073379	52104028	16	8	24	0.67
Supt16	chr14	52160418	52197239	6	4	10	0.6
Chd8	chr14	52198150	52257807	10	11	21	0.48
Rab2b	chr14	52261758	52279395	16	28	44	0.36
Tox4	chr14	52279145	52295509	5	11	16	0.31
Mettl3	chr14	52294840	52305214	2	8	10	0.2
Sall2	chr14	52311176	52328670	16	12	28	0.57
Abhd4	chr14	54254128	54269169	13	10	23	0.57
Rem2	chr14	54476099	54480434	10	10	20	0.5
Prmt5	chr14	54507181	54517470	16	10	26	0.62
Acin1	chr14	54642160	54686931	29	35	64	0.45
Slc7a8	chr14	54722214	54781886	21	19	40	0.52
Homez	chr14	54852735	54871736	9	5	14	0.64
Slc22a17	chr14	54906726	54913725	180	149	329	0.55
Ngdn	chr14	55015453	55024138	5	7	12	0.42
Zfhx2	chr14	55060264	55092432	9	6	15	0.6
Thtpa	chr14	55094783	55098995	7	15	22	0.32
Jph4	chr14	55106825	55116935	18	16	34	0.53
Cpne6	chr14	55510067	55517431	29	24	53	0.55
Pck2	chr14	55540262	55550017	8	15	23	0.35
Dcaf11	chr14	55559952	55570065	32	22	54	0.59
Ipo4	chr14	55625628	55635952	20	29	49	0.41
Tm9sf1	chr14	55635964	55643806	16	9	25	0.64
Mdp1	chr14	55657878	55660540	9	9	18	0.5
Gmpr2	chr14	55672234	55687636	7	10	17	0.41
Rabggta	chr14	55715876	55722368	23	20	43	0.53
Nop9	chr14	55745692	55755634	5	5	10	0.5
Cbln3	chr14	55878919	55884256	67	34	101	0.66
Khnyn	chr14	55884813	55898780	8	9	17	0.47
Sdr39u1	chr14	55897282	55900281	16	9	25	0.64
Mphosph8	chr14	56668233	56697430	40	36	76	0.53
Pspc1	chr14	56722440	56778316	7	7	14	0.5
Zmym2	chr14	56886420	56962579	33	25	58	0.57
Gjb6	chr14	57123300	57133611	15	19	34	0.44
Ift88	chr14	57424068	57517936	18	8	26	0.69
Lats2	chr14	57689661	57746123	5	8	13	0.38
Sap18	chr14	57798188	57804980	20	4	24	0.83
Zdhhc20	chr14	57832701	57890836	19	19	38	0.5
Rcbtb1	chr14	59201025	59237267	18	12	30	0.6
Cab39l	chr14	59440954	59548903	18	11	29	0.62
Cdadc1	chr14	59559384	59597980	13	17	30	0.43
Atp8a2	chr14	59647319	60177987	7	4	11	0.64
Mtmr6	chr14	60265177	60302371	82	92	174	0.47
Amer2	chr14	60373296	60388197	19	13	32	0.59
Tnfrsf19	chr14	60963833	61046855	19	15	34	0.56
Sacs	chr14	61138426	61240693	16	9	25	0.64
Kpna3	chr14	61365185	61439947	47	40	87	0.54
Spryd7	chr14	61531850	61556886	14	16	30	0.47
Gm35595	chr14	62541360	62541637	401	0	401	1
Fam124a	chr14	62555736	62608486	11	5	16	0.69
Ints6	chr14	62676324	62761372	4	9	13	0.31
Ctsb	chr14	63122461	63145923	234	128	362	0.65
Mtmr9	chr14	63521742	63544050	9	11	20	0.45
Hmbox1	chr14	64811599	64949905	8	8	16	0.5
Ints9	chr14	64950044	65039835	8	5	13	0.62
Extl3	chr14	65052058	65149899	19	27	46	0.41
Fzd3	chr14	65192440	65262463	15	13	28	0.54
Elp3	chr14	65530445	65593112	23	18	41	0.56
Ccdc25	chr14	65837301	65866604	16	27	43	0.37
Clu	chr14	65968482	65981548	232	234	466	0.5
Ephx2	chr14	66084371	66124522	9	1	10	0.9
Ptk2b	chr14	66153256	66281068	70	53	123	0.57
Trim35	chr14	66297024	66311424	58	55	113	0.51
Stmn4	chr14	66344295	66361680	62	63	125	0.5
Dpysl2	chr14	66802863	66910911	11	31	42	0.26
Pnma2	chr14	66900682	66920063	24	36	60	0.4
Bnip3l	chr14	66985237	67008877	19	17	36	0.53
Nefl	chr14	68083883	68087745	231	215	446	0.52
Nefm	chr14	68119544	68125004	52	49	101	0.51
R3hcc1	chr14	69697303	69714809	12	11	23	0.52
Chmp7	chr14	69716978	69732570	47	30	77	0.61
Rhobtb2	chr14	69784989	69810323	14	11	25	0.56
Egr3	chr14	70077444	70082613	14	13	27	0.52
Ccar2	chr14	70138167	70153814	55	60	115	0.48
Phyhip	chr14	70457516	70468826	114	118	232	0.49
Bmp1	chr14	70474554	70520713	7	11	18	0.39
Lgi3	chr14	70530820	70538324	30	34	64	0.47
Hr	chr14	70554055	70573548	13	4	17	0.76
Nudt18	chr14	70577836	70582571	8	13	21	0.38
Fam160b2	chr14	70583292	70599835	10	17	27	0.37
Dmtn	chr14	70602183	70636048	69	73	142	0.49
Xpo7	chr14	70654245	70766628	21	21	42	0.5
Gfra2	chr14	70890106	70979840	23	21	44	0.52
Fndc3a	chr14	72537947	72710683	9	9	18	0.5
Rcbtb2	chr14	73138772	73184055	5	6	11	0.45
Itm2b	chr14	73362230	73385271	199	136	335	0.59
Sucla2	chr14	73552773	73596144	85	77	162	0.52
Esd	chr14	74732296	74750765	3	9	12	0.25
Lrch1	chr14	74754672	74947923	17	6	23	0.74
Zc3h13	chr14	75284304	75344433	18	22	40	0.45
Cog3	chr14	75702350	75754576	11	6	17	0.65
Gpalpp1	chr14	76086231	76110815	7	17	24	0.29
Tsc22d1	chr14	76414634	76507765	163	177	340	0.48
Akap11	chr14	78492245	78536985	43	49	92	0.47
Dgkh	chr14	78559348	78733869	15	19	34	0.44
Vwa8	chr14	78849055	79202310	8	10	18	0.44
Kbtbd7	chr14	79426510	79431039	10	16	26	0.38
Wbp4	chr14	79459936	79481268	25	20	45	0.56
Sugt1	chr14	79587690	79629755	10	16	26	0.38
Pcdh17	chr14	84443562	84537565	15	10	25	0.6
Pcdh20	chr14	88464746	88471396	21	13	34	0.62
Pcdh9	chr14	93013699	93890724	120	114	234	0.51
Klhl1	chr14	96105264	96519034	7	4	11	0.64
Mzt1	chr14	99034543	99046136	38	42	80	0.48
Pibf1	chr14	99099423	99254494	5	5	10	0.5
Klf12	chr14	99866180	100284775	12	15	27	0.44
Tbc1d4	chr14	101442359	101609226	9	4	13	0.69
Commd6	chr14	101633765	101640471	13	16	29	0.45
Lmo7	chr14	101729927	101934708	11	17	28	0.39
Kctd12	chr14	102976580	102982637	8	2	10	0.8
Cln5	chr14	103070215	103077630	9	6	15	0.6
Fbxl3	chr14	103080238	103099539	10	5	15	0.67
Mycbp2	chr14	103113410	103346800	21	16	37	0.57
Rnf219	chr14	104477533	104522713	5	6	11	0.45
Ndfip2	chr14	105258584	105309298	31	61	92	0.34
Slitrk1	chr14	108909987	108914239	41	41	82	0.5
Slitrk5	chr14	111675114	111683144	10	16	26	0.38
Gpc5	chr14	115092211	116525192	14	10	24	0.58
Gpc6	chr14	116924656	117979529	12	3	15	0.8
Gpr180	chr14	118137110	118164232	4	8	12	0.33
Dzip1	chr14	118875516	118925537	16	11	27	0.59
Dnajc3	chr14	118937931	118981702	19	20	39	0.49
Uggt2	chr14	118981764	119099450	7	6	13	0.54
Mbnl2	chr14	120275661	120431698	101	119	220	0.46
Rap2a	chr14	120478460	120507194	10	13	23	0.43
B930095G15Rik	chr14	121243614	121253971	8	7	15	0.53
Stk24	chr14	121284186	121380006	3	7	10	0.3
Dock9	chr14	121542036	121797896	14	8	22	0.64
Ubac2	chr14	121878555	122021035	9	18	27	0.33
Tm9sf2	chr14	122107081	122159603	52	53	105	0.5
Tmtc4	chr14	122918970	122983282	6	6	12	0.5
Fgf14	chr14	123973844	124677667	7	6	13	0.54
Sepp1	chr15	3270766	3280508	119	162	281	0.42
Ghr	chr15	3317754	3583352	7	3	10	0.7
AW549877	chr15	3982034	3995752	27	33	60	0.45
Oxct1	chr15	4026427	4155344	84	62	146	0.58
Plcxd3	chr15	4375490	4575585	21	16	37	0.57
Prkaa1	chr15	5143860	5181899	10	26	36	0.28
Ttc33	chr15	5185489	5218336	22	22	44	0.5
Dab2	chr15	6299787	6440715	4	6	10	0.4
Rictor	chr15	6708348	6800401	7	3	10	0.7
2410089E03Rik	chr15	8169025	8271158	10	4	14	0.71
Nipbl	chr15	8289823	8465310	5	9	14	0.36
Slc1a3	chr15	8634123	8710807	281	261	542	0.52
Nadk2	chr15	9071259	9110496	9	14	23	0.39
Brix1	chr15	10474778	10485937	5	16	21	0.24
Tars	chr15	11383662	11399658	12	15	27	0.44
Sub1	chr15	11981335	11996035	105	61	166	0.63
Zfr	chr15	12117719	12185449	17	4	21	0.81
Mtmr12	chr15	12205003	12272240	8	9	17	0.47
Golph3	chr15	12321196	12351601	21	25	46	0.46
6030458C11Rik	chr15	12808176	12824688	20	11	31	0.65
Drosha	chr15	12824803	12935291	32	29	61	0.52
Cdh6	chr15	13028698	13176476	9	6	15	0.6
Cdh9	chr15	16728549	16857097	12	8	20	0.6
Cdh10	chr15	18818797	19014236	15	13	28	0.54
Cdh12	chr15	20448878	21598421	15	17	32	0.47
Basp1	chr15	25363276	25413764	7	5	12	0.58
Myo10	chr15	25622549	25813671	6	5	11	0.55
Fam134b	chr15	25843297	25973696	17	12	29	0.59
Ank	chr15	27466676	27594909	20	14	34	0.59
Fam105a	chr15	27655070	27681599	8	9	17	0.47
Trio	chr15	27730648	28027034	4	9	13	0.31
Ctnnd2	chr15	30172592	31029344	12	15	27	0.44
Ankrd33b	chr15	31291478	31368095	8	5	13	0.62
March6	chr15	31455898	31531048	38	41	79	0.48
Cct5	chr15	31590812	31601804	7	3	10	0.7
Sema5a	chr15	32244741	32696341	9	5	14	0.64
Sdc2	chr15	32920722	33034721	21	22	43	0.49
Cpq	chr15	33083128	33594552	10	4	14	0.71
Tspyl5	chr15	33683874	33687883	10	16	26	0.38
Mtdh	chr15	34082718	34143537	23	19	42	0.55
Nipal2	chr15	34572798	34679439	7	6	13	0.54
Kcns2	chr15	34837354	34843407	11	15	26	0.42
Vps13b	chr15	35371142	35931229	12	13	25	0.48
Ankrd46	chr15	36477667	36496791	134	144	278	0.48
Ywhaz	chr15	36770260	36802984	478	328	806	0.59
Zfp706	chr15	36997026	37007402	117	172	289	0.4
Ncald	chr15	37366174	37792572	133	132	265	0.5
Rrm2b	chr15	37923951	37961110	14	21	35	0.4
Klf10	chr15	38291463	38300711	21	21	42	0.5
Atp6v1c1	chr15	38661903	38692444	122	107	229	0.53
Baalc	chr15	38933908	38952917	52	32	84	0.62
Slc25a32	chr15	39091229	39112776	7	7	14	0.5
Rims2	chr15	39198285	39684375	39	36	75	0.52
Zfpm2	chr15	40654883	41104592	6	8	14	0.43
Oxr1	chr15	41447424	41861051	54	68	122	0.44
Rspo2	chr15	43020787	43171595	4	7	11	0.36
Nudcd1	chr15	44375226	44428307	8	6	14	0.57
Eny2	chr15	44428080	44438256	8	8	16	0.5
Sybu	chr15	44671855	44788074	39	57	96	0.41
A930017M01Rik	chr15	44881393	44884743	4	6	10	0.4
Kcnv1	chr15	45096085	45116490	20	23	43	0.47
Csmd3	chr15	47580637	48792208	7	7	14	0.5
Trps1	chr15	50654756	50890750	9	9	18	0.5
Rad21	chr15	51962603	51993538	65	74	139	0.47
Ext1	chr15	53068260	53346183	8	6	14	0.57
Samd12	chr15	53399113	53902539	18	12	30	0.6
Mal2	chr15	54571365	54602846	32	57	89	0.36
Enpp2	chr15	54838900	54952887	285	293	578	0.49
Taf2	chr15	55015128	55072193	9	20	29	0.31
Deptor	chr15	55112316	55259273	7	10	17	0.41
Derl1	chr15	57869501	57892418	28	24	52	0.54
Zhx1	chr15	58047002	58076508	31	42	73	0.42
Fbxo32	chr15	58175878	58214892	9	6	15	0.6
Fam91a1	chr15	58405906	58457801	5	7	12	0.42
Tmem65	chr15	58782268	58823661	11	4	15	0.73
Trmt12	chr15	58872648	58876781	5	8	13	0.38
Mtss1	chr15	58941233	59082159	18	8	26	0.69
Sqle	chr15	59315091	59331193	43	30	73	0.59
E430025E21Rik	chr15	59331996	59374196	17	16	33	0.52
Nsmce2	chr15	59374197	59601684	14	2	16	0.88
H2afy3	chr15	62217540	62219451	0	11	11	0
Fam49b	chr15	63929093	64060452	17	10	27	0.63
Asap1	chr15	64086839	64382919	20	13	33	0.61
Adcy8	chr15	64699034	64922296	6	6	12	0.5
Efr3a	chr15	65787019	65873812	46	70	116	0.4
Kcnq3	chr15	65986389	66286636	3	13	16	0.19
Phf20l1	chr15	66577518	66647043	19	27	46	0.41
Ndrg1	chr15	66929317	66969641	27	17	44	0.61
Fam135b	chr15	71438950	71728434	16	9	25	0.64
Trappc9	chr15	72589619	73061244	48	16	64	0.75
Peg13	chr15	72805603	72810324	0	178	178	0
Ptk2	chr15	73205101	73423275	14	16	30	0.47
Ptp4a3	chr15	73723144	73758766	8	11	19	0.42
Arc	chr15	74669080	74672570	14	17	31	0.45
Them6	chr15	74721233	74724373	8	3	11	0.73
Lynx1	chr15	74747855	74752979	90	86	176	0.51
Ly6e	chr15	74955050	74959905	19	19	38	0.5
Eef1d	chr15	75894795	75909577	10	4	14	0.71
Tsta3	chr15	75924668	75929821	13	11	24	0.54
[truncated: 4,204 more rows]

## Sheet: b Short reads
name	chr	start	end	BL6 reads	CAST reads	total reads	allelic ratio
Xkr4	chr1	3199732	3672278	257	285	542	0.47
Gm39585	chr1	3361551	3377812	19	9	28	0.68
Sox17	chr1	4490927	4497386	23	24	47	0.49
Mrpl15	chr1	4773197	4785749	102	106	208	0.49
Lypla1	chr1	4807559	4846739	25	20	45	0.56
Tcea1	chr1	4857693	4897909	366	246	612	0.6
Atp6v1h	chr1	5082977	5163213	67	30	97	0.69
4732440D04Rik	chr1	6209862	6216612	78	34	112	0.7
Rb1cc1	chr1	6214661	6276374	83	66	149	0.56
St18	chr1	6487230	6860940	102	79	181	0.56
Pcmtd1	chr1	7088891	7173628	305	322	627	0.49
Sntg1	chr1	8359738	9301066	68	89	157	0.43
Rrs1	chr1	9545407	9547455	56	39	95	0.59
Adhfe1	chr1	9547934	9577968	39	38	77	0.51
2610203C22Rik	chr1	9560831	9631092	1416	1106	2522	0.56
3110035E14Rik	chr1	9601266	9627142	1397	1095	2492	0.56
Mybl1	chr1	9667406	9700439	15	10	25	0.6
Vcpip1	chr1	9718621	9748382	59	59	118	0.5
Sgk3	chr1	9798129	9902570	18	8	26	0.69
Snhg6	chr1	9942024	9944118	27	11	38	0.71
Cops5	chr1	10024599	10038159	262	249	511	0.51
Cspp1	chr1	10038117	10136771	86	108	194	0.44
Arfgef1	chr1	10137506	10232670	149	139	288	0.52
Prex2	chr1	10993271	11303683	269	278	547	0.49
A830018L16Rik	chr1	11413562	11975902	170	254	424	0.4
Sulf1	chr1	12692261	12861192	93	67	160	0.58
Slco5a1	chr1	12866548	12993063	25	26	51	0.49
Ncoa2	chr1	13139104	13374083	391	292	683	0.57
Tram1	chr1	13564692	13589910	41	37	78	0.53
Lactb2	chr1	13625897	13660605	115	71	186	0.62
Eya1	chr1	14168952	14310267	15	28	43	0.35
Msc	chr1	14753343	14756089	15	8	23	0.65
LOC105243866	chr1	14756150	14780974	5	16	21	0.24
Kcnb2	chr1	15287156	15723751	68	63	131	0.52
Terf1	chr1	15804981	15844052	109	155	264	0.41
Sbspon	chr1	15853861	15892722	9	32	41	0.22
Rpl7	chr1	16101294	16104433	208	428	636	0.33
Rdh10	chr1	16105881	16132550	15	17	32	0.47
Stau2	chr1	16228802	16520182	405	373	778	0.52
Ube2w	chr1	16540787	16619415	101	164	265	0.38
LOC108167614	chr1	16591020	16596309	15	10	25	0.6
Tceb1	chr1	16641724	16657119	778	607	1385	0.56
Tmem70	chr1	16665190	16678275	172	201	373	0.46
Jph1	chr1	16942103	17097904	97	57	154	0.63
Gdap1	chr1	17145372	17164271	508	465	973	0.52
Crispld1	chr1	17727028	17767235	13	11	24	0.54
Gm28153	chr1	17751285	17944776	18	9	27	0.67
Tfap2d	chr1	19103021	19168592	11	11	22	0.5
Tfap2b	chr1	19208913	19238845	60	36	96	0.62
Mcm3	chr1	20803013	20820213	11	26	37	0.3
Paqr8	chr1	20890621	20939650	1645	1994	3639	0.45
Tmem14a	chr1	21166435	21230167	63	109	172	0.37
Gm28836	chr1	21207233	21271685	77	104	181	0.43
Gsta3	chr1	21240584	21265575	19	7	26	0.73
Kcnq5	chr1	21398398	21962650	215	293	508	0.42
Rims1	chr1	22288421	22805724	235	234	469	0.5
Ogfrl1	chr1	23366423	23383210	401	419	820	0.49
B3gat2	chr1	23761925	23847865	58	57	115	0.5
Smap1	chr1	23844824	23922450	78	75	153	0.51
Gm26524	chr1	23978190	23999887	42	73	115	0.37
Sdhaf4	chr1	23995938	24005640	45	83	128	0.35
Fam135a	chr1	24010757	24100460	62	40	102	0.61
Col9a1	chr1	24177588	24252738	6	28	34	0.18
Col19a1	chr1	24257682	24587535	132	128	260	0.51
Lmbrd1	chr1	24678041	24766301	744	630	1374	0.54
Adgrb3	chr1	25067475	25830205	270	223	493	0.55
Gm20172	chr1	25276403	25277954	11	9	20	0.55
LOC108167844	chr1	25830418	25837285	21	28	49	0.43
Phf3	chr1	30802341	30873925	99	95	194	0.51
Ptp4a1	chr1	30940302	30950181	24	6	30	0.8
Khdrbs2	chr1	32172686	32705224	35	17	52	0.67
Gm5415	chr1	32543545	32547293	15	7	22	0.68
Prim2	chr1	33453807	33669794	30	16	46	0.65
Rab23	chr1	33719887	33742564	182	172	354	0.51
Bag2	chr1	33745483	33757750	41	55	96	0.43
Zfp451	chr1	33761540	33815456	32	29	61	0.52
Bend6	chr1	33852051	33907934	1319	1452	2771	0.48
Dst	chr1	33908212	34308662	2094	2374	4468	0.47
LOC108167617	chr1	34166314	34177976	80	63	143	0.56
Ccdc115	chr1	34436669	34439672	58	100	158	0.37
Imp4	chr1	34439828	34445747	117	73	190	0.62
Amer3	chr1	34578931	34590944	201	216	417	0.48
Arhgef4	chr1	34801721	34812754	780	686	1466	0.53
Fam168b	chr1	34813217	34843050	670	487	1157	0.58
Plekhb2	chr1	34849940	34879585	387	277	664	0.58
Hs6st1	chr1	36068399	36106446	448	401	849	0.53
Uggt1	chr1	36140027	36244302	227	203	430	0.53
Arid5a	chr1	36307732	36324036	31	59	90	0.34
Kansl3	chr1	36335729	36369193	507	435	942	0.54
Lman2l	chr1	36422062	36445272	93	75	168	0.55
Cnnm4	chr1	36471596	36508776	45	29	74	0.61
Cnnm3	chr1	36511853	36528237	271	246	517	0.52
Ankrd23	chr1	36530192	36536556	12	9	21	0.57
Ankrd39	chr1	36538170	36547440	46	59	105	0.44
Sema4c	chr1	36548638	36558381	81	79	160	0.51
Cox5b	chr1	36691486	36693388	3176	724	3900	0.81
Actr1b	chr1	36699199	36710017	997	675	1672	0.6
4933424G06Rik	chr1	36714537	36757960	34	4	38	0.89
Gm33533	chr1	36714601	36744792	34	4	38	0.89
Zap70	chr1	36761797	36782821	13	8	21	0.62
Tmem131	chr1	36792188	36939874	431	397	828	0.52
Inpp4a	chr1	37299837	37410740	535	575	1110	0.48
Coa5	chr1	37417084	37430103	285	238	523	0.54
Aff3	chr1	38175392	38628333	44	33	77	0.57
Lonrf2	chr1	38793651	38836715	937	828	1765	0.53
Chst10	chr1	38863871	38898263	378	365	743	0.51
Pdcl3	chr1	38987813	38997236	689	528	1217	0.57
Tbc1d8	chr1	39371494	39478775	9	11	20	0.45
Cnot11	chr1	39535801	39546881	69	110	179	0.39
Rnf149	chr1	39551293	39577438	57	56	113	0.5
Creg2	chr1	39618405	39651182	690	952	1642	0.42
D930019O06Rik	chr1	39650105	39658419	71	83	154	0.46
Map4k4	chr1	39900911	40026310	764	705	1469	0.52
Gm16894	chr1	40076211	40085851	18	16	34	0.53
Il1r2	chr1	40083307	40125230	13	8	21	0.62
Il1r1	chr1	40225013	40316201	31	20	51	0.61
Slc9a4	chr1	40579712	40630731	12	16	28	0.43
Slc9a2	chr1	40681711	40768885	48	23	71	0.68
Gm37915	chr1	40770323	40785367	35	16	51	0.69
Mfsd9	chr1	40772039	40790657	34	16	50	0.68
Gm28175	chr1	42257851	42310010	39	37	76	0.51
Pantr1	chr1	42648199	42694825	93	64	157	0.59
Pou3f3	chr1	42697145	42700210	73	108	181	0.4
2900092D14Rik	chr1	42700335	42703176	31	30	61	0.51
Mrps9	chr1	42851232	42905683	92	96	188	0.49
Gpr45	chr1	42952871	43035451	51	67	118	0.43
Tgfbrap1	chr1	43047264	43098637	470	537	1007	0.47
LOC108167597	chr1	43092279	43093842	14	6	20	0.7
AI597479	chr1	43098709	43115946	82	143	225	0.36
Fhl2	chr1	43123070	43198299	58	52	110	0.53
Nck2	chr1	43445750	43570518	70	39	109	0.64
1500015O10Rik	chr1	43730601	43742564	83	100	183	0.45
Uxs1	chr1	43747849	43827819	119	100	219	0.54
Tpp2	chr1	43933864	44003000	111	106	217	0.51
Kdelc1	chr1	44106545	44118926	25	18	43	0.58
Bivm	chr1	44118961	44144771	71	65	136	0.52
Ercc5	chr1	44146980	44181260	81	62	143	0.57
Gulp1	chr1	44551496	44796838	8	14	22	0.36
Col3a1	chr1	45311537	45349706	14	19	33	0.42
Col5a2	chr1	45374330	45503282	10	24	34	0.29
Wdr75	chr1	45795152	45823638	219	223	442	0.5
Slc40a1	chr1	45908069	45926536	29	26	55	0.53
Dnah7b	chr1	46065793	46373551	39	8	47	0.83
Dnah7c	chr1	46424244	46807477	21	4	25	0.84
Slc39a10	chr1	46807543	46925773	352	340	692	0.51
Tmeff2	chr1	50927522	51187270	92	66	158	0.58
9330175M20Rik	chr1	51218385	51333779	73	74	147	0.5
Sdpr	chr1	51289125	51302960	72	74	146	0.49
Nabp1	chr1	51465805	51478414	49	33	82	0.6
Myo1b	chr1	51749757	51915978	112	92	204	0.55
Stat1	chr1	52119437	52161865	85	87	172	0.49
Gls	chr1	52163448	52233719	806	805	1611	0.5
Nab1	chr1	52455848	52500448	66	82	148	0.45
Tmem194b	chr1	52568534	52651919	22	24	46	0.48
Mfsd6	chr1	52656298	52727462	507	515	1022	0.5
Inpp1	chr1	52785424	52817688	166	136	302	0.55
Hibch	chr1	52845037	52920986	64	51	115	0.56
1700019D03Rik	chr1	52922319	52991340	30	44	74	0.41
Pms1	chr1	53189186	53297028	33	17	50	0.66
Ormdl1	chr1	53297094	53310245	23	34	57	0.4
Osgepl1	chr1	53312891	53326343	57	65	122	0.47
Asnsd1	chr1	53344616	53352752	82	31	113	0.73
Dnah7a	chr1	53396994	53708118	8	24	32	0.25
Stk17b	chr1	53755511	53785215	32	49	81	0.4
Hecw2	chr1	53806871	54195034	168	153	321	0.52
Gtf3c3	chr1	54395876	54439026	146	129	275	0.53
Pgap1	chr1	54472999	54557684	120	103	223	0.54
Ankrd44	chr1	54645339	54926732	119	105	224	0.53
4930444A19Rik	chr1	54681197	54766354	9	11	20	0.45
Sf3b1	chr1	54985168	55027493	552	592	1144	0.48
Coq10b	chr1	55052769	55072702	148	122	270	0.55
Hspd1	chr1	55077833	55088217	59	77	136	0.43
Hspe1	chr1	55088147	55091317	600	323	923	0.65
Mob4	chr1	55131244	55154899	34	56	90	0.38
Rftn2	chr1	55170158	55227065	154	175	329	0.47
Gm10561	chr1	55226660	55235534	13	14	27	0.48
Mars2	chr1	55237176	55240058	17	10	27	0.63
Plcl1	chr1	55405945	55754285	132	161	293	0.45
Satb2	chr1	56793980	56980448	98	125	223	0.44
9130024F11Rik	chr1	56971468	56975196	35	33	68	0.51
Gm38484	chr1	57002503	57042519	14	10	24	0.58
1700066M21Rik	chr1	57377594	57385423	25	31	56	0.45
Tyw5	chr1	57388234	57406674	44	40	84	0.52
9430016H08Rik	chr1	57406547	57415958	32	28	60	0.53
Spats2l	chr1	57774161	57948398	92	79	171	0.54
Kctd18	chr1	57955100	57970084	27	40	67	0.4
Aox1	chr1	58029805	58106410	67	50	117	0.57
Aox3	chr1	58113134	58200452	12	19	31	0.39
Aox4	chr1	58210396	58268600	7	34	41	0.17
Bzw1	chr1	58393135	58407354	132	109	241	0.55
Clk1	chr1	58411987	58424088	286	298	584	0.49
Ppil3	chr1	58430992	58445527	34	42	76	0.45
Nif3l1	chr1	58445155	58462276	118	73	191	0.62
Orc2	chr1	58462770	58505109	70	92	162	0.43
Gm15834	chr1	58505134	58538839	245	194	439	0.56
Fam126b	chr1	58522805	58586333	264	228	492	0.54
Ndufb3	chr1	58586396	58595964	1589	1499	3088	0.51
Gm20257	chr1	58652640	58655831	40	20	60	0.67
Cflar	chr1	58711306	58759209	22	43	65	0.34
Casp8	chr1	58795227	58847503	24	9	33	0.73
Trak2	chr1	58900448	58973482	763	562	1325	0.58
Stradb	chr1	58973526	58995126	40	59	99	0.4
Tmem237	chr1	59100583	59120695	212	202	414	0.51
Mpp4	chr1	59120934	59163389	61	52	113	0.54
Als2	chr1	59162755	59237231	232	289	521	0.45
Fzd7	chr1	59482146	59486955	38	40	78	0.49
Gm973	chr1	59516263	59636417	22	29	51	0.43
Nop58	chr1	59684950	59711510	20	28	48	0.42
Bmpr2	chr1	59764269	59878081	533	411	944	0.56
Fam117b	chr1	59913005	59985348	155	140	295	0.53
Ica1l	chr1	59989067	60043512	102	108	210	0.49
Wdr12	chr1	60076867	60098500	99	96	195	0.51
Carf	chr1	60098220	60153953	65	93	158	0.41
Nbeal1	chr1	60178624	60338328	90	110	200	0.45
Cyp20a1	chr1	60343299	60388060	39	44	83	0.47
Abi2	chr1	60408997	60481945	132	109	241	0.55
Raph1	chr1	60471729	60567074	166	197	363	0.46
Pard3b	chr1	61638666	62642284	44	45	89	0.49
Nrp2	chr1	62703316	62818692	158	125	283	0.56
Ino80d	chr1	63047800	63114267	68	55	123	0.55
Ino80dos	chr1	63114470	63158295	148	139	287	0.52
Ndufs1	chr1	63143591	63176822	148	126	274	0.54
Eef1b2	chr1	63176830	63180486	239	218	457	0.52
Zdbf2	chr1	63200357	63314576	4	79	83	0.05
Adam23	chr1	63445881	63596104	739	1021	1760	0.42
Fastkd2	chr1	63730598	63753385	35	17	52	0.67
Klf7	chr1	64029447	64122328	102	65	167	0.61
Creb1	chr1	64532314	64604548	49	49	98	0.5
Mettl21a	chr1	64606472	64618552	47	31	78	0.6
Ccnyl1	chr1	64691040	64725646	44	30	74	0.59
Fzd5	chr1	64730557	64737750	11	20	31	0.35
Plekhm3	chr1	64789119	64956824	330	264	594	0.56
D630023F18Rik	chr1	65105284	65123214	45	32	77	0.58
Idh1	chr1	65158615	65186479	137	203	340	0.4
Pikfyve	chr1	65186637	65278696	62	67	129	0.48
Map2	chr1	66175245	66442583	2943	2442	5385	0.55
Unc80	chr1	66468295	66699148	755	855	1610	0.47
Rpe	chr1	66700811	66719805	19	15	34	0.56
Kansl1l	chr1	66719242	66817596	70	64	134	0.52
LOC108167626	chr1	66738219	66762014	17	18	35	0.49
Acadl	chr1	66830838	66863309	189	195	384	0.49
Lancl1	chr1	67000516	67038889	1152	1200	2352	0.49
Erbb4	chr1	68031883	69110787	335	280	615	0.54
Ikzf2	chr1	69531206	69687351	23	13	36	0.64
Spag16	chr1	69826871	70725132	11	18	29	0.38
Vwc2l	chr1	70725220	70888938	43	57	100	0.43
Gm29906	chr1	70851014	70918626	43	57	100	0.43
Atic	chr1	71557155	71579403	213	214	427	0.5
Fn1	chr1	71585472	71653234	473	439	912	0.52
Mreg	chr1	72159232	72212307	48	43	91	0.53
D230017M19Rik	chr1	72236010	72272340	74	28	102	0.73
Pecr	chr1	72259171	72284314	53	27	80	0.66
Tmem169	chr1	72284361	72303104	77	77	154	0.5
Xrcc5	chr1	72307416	72394953	86	53	139	0.62
March4	chr1	72427111	72536587	109	75	184	0.59
Smarcal1	chr1	72536690	72636790	273	281	554	0.49
Rpl37a	chr1	72711259	72713813	818	1204	2022	0.4
Igfbp2	chr1	72824479	72852474	47	31	78	0.6
Igfbp5	chr1	72858064	72874865	1084	1442	2526	0.43
Tns1	chr1	73910230	74124529	431	415	846	0.51
Arpc2	chr1	74236504	74268213	367	421	788	0.47
Aamp	chr1	74279839	74284738	368	268	636	0.58
LOC108167628	chr1	74281370	74283869	135	147	282	0.48
Pnkd	chr1	74284598	74353692	2764	2522	5286	0.52
Tmbim1	chr1	74288246	74304336	188	343	531	0.35
Catip	chr1	74362107	74369323	24	16	40	0.6
Slc11a1	chr1	74375013	74386057	18	15	33	0.55
Ctdsp1	chr1	74391608	74397285	192	160	352	0.55
Usp37	chr1	74435509	74544286	253	288	541	0.47
Cnot9	chr1	74506039	74530842	156	191	347	0.45
Plcd4	chr1	74541790	74565977	33	24	57	0.58
Zfp142	chr1	74566422	74588073	135	121	256	0.53
Bcs1l	chr1	74588288	74592443	132	145	277	0.48
Rnf25	chr1	74593747	74601397	94	102	196	0.48
Stk36	chr1	74601449	74636894	29	35	64	0.45
Ttll4	chr1	74661644	74701832	73	59	132	0.55
Cyp27a1	chr1	74713145	74737897	47	37	84	0.56
Wnt10a	chr1	74792018	74804176	15	21	36	0.42
Ccdc108	chr1	74902070	74935628	36	24	60	0.6
Cnppd1	chr1	75135214	75142733	63	45	108	0.58
Fam134a	chr1	75142785	75147909	491	457	948	0.52
Zfand2b	chr1	75168645	75171626	103	122	225	0.46
Abcb6	chr1	75171639	75180392	29	35	64	0.45
Atg9a	chr1	75180860	75192010	569	491	1060	0.54
Ankzf1	chr1	75192159	75199387	170	145	315	0.54
Glb1l	chr1	75197533	75210816	56	54	110	0.51
Stk16	chr1	75210828	75215606	155	112	267	0.58
Tuba4a	chr1	75214971	75219860	388	301	689	0.56
Dnajb2	chr1	75236402	75245692	389	278	667	0.58
Ptprn	chr1	75247034	75264497	4379	3065	7444	0.59
Resp18	chr1	75272196	75278458	109	104	213	0.51
Dnpep	chr1	75308564	75317654	166	154	320	0.52
Des	chr1	75360291	75368579	14	7	21	0.67
Speg	chr1	75375296	75432320	545	543	1088	0.5
Gmppa	chr1	75435910	75443176	336	266	602	0.56
Asic4	chr1	75450509	75474340	59	62	121	0.49
Chpf	chr1	75474568	75479471	282	355	637	0.44
Tmem198	chr1	75479531	75485693	321	260	581	0.55
Obsl1	chr1	75485824	75506658	163	125	288	0.57
Inha	chr1	75507076	75510366	107	43	150	0.71
Stk11ip	chr1	75521528	75537335	93	72	165	0.56
Slc4a3	chr1	75545913	75559431	532	506	1038	0.51
Epha4	chr1	77367181	77515103	192	116	308	0.62
Gm32793	chr1	77522189	77602382	7	21	28	0.25
Sgpp2	chr1	78310043	78420289	224	191	415	0.54
Farsb	chr1	78417957	78488897	450	429	879	0.51
Acsl3	chr1	78657824	78707743	371	273	644	0.58
Utp14b	chr1	78657824	78667601	44	41	85	0.52
Scg2	chr1	79434668	79440090	450	314	764	0.59
Wdfy1	chr1	79702261	79776047	118	352	470	0.25
Mrpl44	chr1	79776017	79781445	144	132	276	0.52
Serpine2	chr1	79794316	79858665	658	770	1428	0.46
Cul3	chr1	80264922	80340690	32	30	62	0.52
Dock10	chr1	80501067	80758706	201	203	404	0.5
Nyap2	chr1	81076557	81367705	14	7	21	0.67
Irs1	chr1	82233104	82291439	67	58	125	0.54
Rhbdd1	chr1	82316456	82445366	125	170	295	0.42
Mff	chr1	82724889	82752390	186	132	318	0.58
Gm39668	chr1	82741982	82744788	22	14	36	0.61
Agfg1	chr1	82839459	82901001	452	280	732	0.62
Slc19a3	chr1	83012522	83038838	16	16	32	0.5
Sphkap	chr1	83255441	83408393	1299	1171	2470	0.53
Pid1	chr1	84036292	84339845	99	66	165	0.6
Dner	chr1	84369838	84696221	589	593	1182	0.5
Trip12	chr1	84721188	84850008	291	287	578	0.5
Slc16a14	chr1	84905487	84935286	44	26	70	0.63
Cab39	chr1	85793407	85851577	196	233	429	0.46
Itm2c	chr1	85894285	85908698	914	912	1826	0.5
4933407L21Rik	chr1	85928482	85931756	9	12	21	0.43
2810459M11Rik	chr1	86045862	86055456	40	34	74	0.54
Psmd1	chr1	86064618	86139295	397	434	831	0.48
Armc9	chr1	86154728	86278284	118	107	225	0.52
Ncl	chr1	86344718	86359455	524	540	1064	0.49
C130036L24Rik	chr1	86359573	86367964	20	14	34	0.59
Ptma	chr1	86526735	86530698	2118	2210	4328	0.49
Cops7b	chr1	86582891	86606500	112	87	199	0.56
Nppc	chr1	86666292	86670573	37	42	79	0.47
Dis3l2	chr1	86703778	87050097	44	55	99	0.44
Ecel1	chr1	87142873	87157085	68	82	150	0.45
Gm33292	chr1	87150915	87172246	39	42	81	0.48
Eif4e2	chr1	87213900	87240488	332	297	629	0.53
Efhd1	chr1	87264308	87310839	439	250	689	0.64
Gigyf2	chr1	87326980	87450810	172	221	393	0.44
Kcnj13	chr1	87384576	87394729	35	47	82	0.43
Ngef	chr1	87476828	87573870	738	548	1286	0.57
Inpp5d	chr1	87620311	87720510	57	53	110	0.52
Gm33470	chr1	87699778	87724892	32	26	58	0.55
Atg16l1	chr1	87756005	87792428	47	45	92	0.51
Gm38609	chr1	87844856	87853269	26	16	42	0.62
Dgkd	chr1	87853272	87945177	143	115	258	0.55
Usp40	chr1	87945118	88008578	52	67	119	0.44
Arl4c	chr1	88698224	88702191	152	100	252	0.6
Sh3bp4	chr1	89070461	89155068	165	190	355	0.46
Agap1	chr1	89454810	89895282	917	946	1863	0.49
Gbx2	chr1	89927961	89931176	22	21	43	0.51
LOC102637806	chr1	89930365	89934593	16	16	32	0.5
Ackr3	chr1	90203979	90215724	83	77	160	0.52
Cops8	chr1	90603424	90613341	439	330	769	0.57
Col6a3	chr1	90766859	90843971	25	46	71	0.35
Mlph	chr1	90915022	90951142	24	17	41	0.59
Lrrfip1	chr1	90998427	91128944	384	376	760	0.51
Ramp1	chr1	91179821	91225196	279	251	530	0.53
Ube2f	chr1	91249689	91286520	102	146	248	0.41
Scly	chr1	91298294	91321080	85	86	171	0.5
Ilkap	chr1	91373864	91398842	96	72	168	0.57
Hes6	chr1	91411481	91413877	75	55	130	0.58
Per2	chr1	91415976	91459402	166	171	337	0.49
Gm35591	chr1	91446117	91453750	18	14	32	0.56
Traf3ip1	chr1	91494589	91529307	68	65	133	0.51
Asb1	chr1	91539454	91559590	113	83	196	0.58
Hdac4	chr1	91928778	92195670	73	68	141	0.52
Ndufa10	chr1	92439707	92473758	435	433	868	0.5
Gpc1	chr1	92831685	92860211	336	361	697	0.48
Ankmy1	chr1	92860360	92902987	9	12	21	0.43
Dusp28	chr1	92906988	92908620	107	68	175	0.61
5033417F24Rik	chr1	92908377	92910689	40	70	110	0.36
Rnpepl1	chr1	92910802	92920585	32	34	66	0.48
9430060I03Rik	chr1	92933525	92950590	98	66	164	0.6
Capn10	chr1	92934407	92947948	67	66	133	0.5
Kif1a	chr1	93015454	93101893	3832	4170	8002	0.48
Crocc2	chr1	93168422	93231067	20	7	27	0.74
Sned1	chr1	93235815	93301065	214	201	415	0.52
Mterf4	chr1	93301204	93305879	67	89	156	0.43
Ppp1r7	chr1	93343644	93367622	656	520	1176	0.56
Hdlbp	chr1	93405939	93478917	209	226	435	0.48
Sept2	chr1	93478967	93509733	128	144	272	0.47
Farp2	chr1	93512103	93621976	52	115	167	0.31
Stk25	chr1	93620750	93654216	529	825	1354	0.39
Bok	chr1	93685574	93695770	34	12	46	0.74
Thap4	chr1	93705390	93754838	108	117	225	0.48
Atg4b	chr1	93755032	93789529	118	99	217	0.54
Dtymk	chr1	93792575	93801934	121	142	263	0.46
Ing5	chr1	93803591	93822101	78	84	162	0.48
D2hgdh	chr1	93824807	93853857	95	47	142	0.67
Neu4	chr1	94020492	94028334	117	169	286	0.41
Fam174a	chr1	95313627	95335284	205	105	310	0.66
St8sia4	chr1	95587681	95667612	45	24	69	0.65
Panct2	chr1	96871125	96881234	17	3	20	0.85
D1Ertd622e	chr1	97643901	97662018	100	91	191	0.52
Ppip5k2	chr1	97706042	97770406	113	114	227	0.5
Gin1	chr1	97770171	97793709	12	33	45	0.27
Pam	chr1	97821090	98095658	464	510	974	0.48
Cntnap5b	chr1	99772244	100490599	195	166	361	0.54
Cdh20	chr1	104768818	104995481	141	110	251	0.56
Rnf152	chr1	105276916	105356988	184	118	302	0.61
Pign	chr1	105518420	105663726	134	106	240	0.56
2310035C23Rik	chr1	105663840	105755131	108	91	199	0.54
Tnfrsf11a	chr1	105780722	105847981	23	27	50	0.46
Zcchc2	chr1	105990405	106034077	104	80	184	0.57
Phlpp1	chr1	106171868	106394245	401	308	709	0.57
Bcl2	chr1	106538175	106714290	45	62	107	0.42
Gm37053	chr1	106603762	106614945	6	15	21	0.29
Kdsr	chr1	106720409	106759742	169	114	283	0.6
Vps4b	chr1	106770787	106796725	62	46	108	0.57
Serpinb8	chr1	107589925	107611795	19	22	41	0.46
Cdh7	chr1	109982189	110145272	128	117	245	0.52
Cdh19	chr1	110888001	110977593	36	29	65	0.55
Dsel	chr1	111858700	111864969	38	40	78	0.49
Gm32810	chr1	112377316	112417006	49	27	76	0.64
LOC108167704	chr1	115665548	115684658	20	28	48	0.42
Cntnap5a	chr1	115684501	116587323	152	140	292	0.52
Tsn	chr1	118298516	118311132	107	90	197	0.54
Nifk	chr1	118321842	118333831	69	55	124	0.56
Clasp1	chr1	118389057	118609462	231	213	444	0.52
Tfcp2l1	chr1	118627922	118685168	15	12	27	0.56
Gli2	chr1	118834060	119053619	63	41	104	0.61
Ralb	chr1	119470304	119504782	63	83	146	0.43
Epb41l5	chr1	119545031	119649138	46	36	82	0.56
Ptpn4	chr1	119652466	119837542	64	58	122	0.52
Gm28209	chr1	119906899	119918513	59	65	124	0.48
Tmem177	chr1	119907889	119913168	58	65	123	0.47
Dbi	chr1	120113279	120121096	2620	2700	5320	0.49
Steap3	chr1	120226413	120271082	64	86	150	0.43
C1ql2	chr1	120340581	120343174	55	89	144	0.38
Celrr	chr1	121087404	121120975	21	9	30	0.7
Insig2	chr1	121304352	121332589	104	143	247	0.42
Ccdc93	chr1	121431066	121506460	225	137	362	0.62
Htr5b	chr1	121509757	121529312	9	15	24	0.38
Ddx18	chr1	121553834	121567980	50	34	84	0.6
Dpp10	chr1	123332137	124846034	336	307	643	0.52
Actr3	chr1	125392904	125435727	647	647	1294	0.5
Slc35f5	chr1	125560410	125595823	29	35	64	0.45
Gpr39	chr1	125676995	125873862	539	299	838	0.64
Lypd1	chr1	125867621	125913151	576	314	890	0.65
Nckap5	chr1	125913635	126830900	17	28	45	0.38
Mgat5	chr1	127204972	127488334	889	743	1632	0.54
Tmem163	chr1	127490341	127679621	100	122	222	0.45
Acmsd	chr1	127729412	127767564	28	13	41	0.68
2900009J06Rik	chr1	127753616	127774054	44	16	60	0.73
Ccnt2	chr1	127774163	127804837	75	116	191	0.39
Map3k19	chr1	127813480	127855613	39	34	73	0.53
Rab3gap1	chr1	127868736	127943876	109	81	190	0.57
Zranb3	chr1	127954178	128103055	60	128	188	0.32
R3hdm1	chr1	128103292	128237738	243	199	442	0.55
Ubxn4	chr1	128243897	128279378	439	384	823	0.53
Lct	chr1	128284755	128328318	10	28	38	0.26
Dars	chr1	128363706	128417416	366	265	631	0.58
Thsd7b	chr1	129273303	130219278	25	21	46	0.54
Cd55	chr1	130429788	130463021	22	14	36	0.61
Pfkfb2	chr1	130689042	130729253	252	235	487	0.52
Yod1	chr1	130717326	130722073	29	45	74	0.39
Mapkapk2	chr1	131053699	131097843	116	135	251	0.46
Dyrk3	chr1	131128440	131138234	96	84	180	0.53
Eif2d	chr1	131153171	131187659	181	187	368	0.49
Rassf5	chr1	131176409	131245178	128	146	274	0.47
Gm29953	chr1	131245279	131266537	12	14	26	0.46
Ikbke	chr1	131254599	131279629	5	21	26	0.19
Srgap2	chr1	131285250	131527361	434	319	753	0.58
Rab7b	chr1	131688680	131715443	23	28	51	0.45
Pm20d1	chr1	131797383	131821419	24	49	73	0.33
Slc41a1	chr1	131828011	131848863	1414	1368	2782	0.51
Rab29	chr1	131867209	131872887	19	22	41	0.46
Nucks1	chr1	131910457	131936321	244	181	425	0.57
Slc45a3	chr1	131962914	131982972	13	11	24	0.54
Elk4	chr1	132007604	132026448	62	56	118	0.53
Mfsd4a	chr1	132022805	132068062	360	413	773	0.47
Cdk18	chr1	132113546	132139957	219	287	506	0.43
Gm29695	chr1	132190088	132209547	73	70	143	0.51
Lemd1	chr1	132190622	132257382	73	75	148	0.49
Klhdc8a	chr1	132298483	132307357	154	61	215	0.72
Nuak2	chr1	132316124	132333488	28	11	39	0.72
Tmcc2	chr1	132356314	132391807	1514	1282	2796	0.54
Dstyk	chr1	132417181	132466959	233	128	361	0.65
Rbbp5	chr1	132477347	132508639	210	154	364	0.58
Tmem81	chr1	132506229	132508639	27	13	40	0.68
Cntn2	chr1	132509424	132543251	976	770	1746	0.56
Nfasc	chr1	132564689	132741833	2571	2114	4685	0.55
Lrrn2	chr1	132880354	132940005	697	568	1265	0.55
Gm31159	chr1	132914952	132924436	16	23	39	0.41
Mdm4	chr1	132986104	133030587	466	332	798	0.58
Pik3c2b	chr1	133045671	133108691	209	337	546	0.38
Ppp1r15b	chr1	133131165	133139800	107	116	223	0.48
Plekha6	chr1	133163767	133303435	442	427	869	0.51
Gm19461	chr1	133249851	133269808	136	112	248	0.55
Etnk2	chr1	133363489	133380318	16	7	23	0.7
Sox13	chr1	133382299	133424212	25	35	60	0.42
Snrpe	chr1	133603870	133610280	100	128	228	0.44
Zc3h11a	chr1	133619867	133661399	286	399	685	0.42
Zbed6	chr1	133655878	133660885	36	29	65	0.55
Atp2b4	chr1	133702673	133801038	407	419	826	0.49
Optc	chr1	133897192	133909712	11	10	21	0.52
Prelp	chr1	133910303	133929977	278	164	442	0.63
Fmod	chr1	134037514	134048277	324	176	500	0.65
Btg2	chr1	134074864	134079155	138	109	247	0.56
Chil1	chr1	134182169	134190031	89	146	235	0.38
Mybph	chr1	134193416	134201234	378	675	1053	0.36
Adora1	chr1	134199214	134235457	1157	1175	2332	0.5
Ppfia4	chr1	134296782	134344757	1023	960	1983	0.52
Gm32267	chr1	134299452	134304279	288	210	498	0.58
Tmem183a	chr1	134346096	134362001	97	47	144	0.67
Cyb5r1	chr1	134405560	134411740	58	62	120	0.48
Adipor1	chr1	134415377	134433351	251	286	537	0.47
Klhl12	chr1	134455495	134490880	62	65	127	0.49
Rabif	chr1	134494659	134507885	73	45	118	0.62
Kdm5b	chr1	134560177	134632878	123	142	265	0.46
Syt2	chr1	134646563	134753149	1417	1298	2715	0.52
Ppp1r12b	chr1	134754657	134955965	542	607	1149	0.47
Gm32670	chr1	134773485	134805865	16	10	26	0.62
Ube2t	chr1	134962564	134974180	28	20	48	0.58
Lgr6	chr1	134983299	135105374	41	38	79	0.52
Ptprv	chr1	135108497	135132575	24	25	49	0.49
Arl8a	chr1	135146833	135156268	972	742	1714	0.57
Gpr37l1	chr1	135160249	135167681	836	1101	1937	0.43
Rnpep	chr1	135262698	135284423	202	129	331	0.61
Timm17a	chr1	135301534	135313737	720	704	1424	0.51
Shisa4	chr1	135371056	135375278	496	372	868	0.57
Ipo9	chr1	135382314	135430491	723	651	1374	0.53
Nav1	chr1	135434579	135688116	512	309	821	0.62
Gm32940	chr1	135511865	135532367	11	11	22	0.5
Gm4793	chr1	135585428	135600699	25	21	46	0.54
Csrp1	chr1	135729196	135752229	735	869	1604	0.46
Phlda3	chr1	135766084	135769134	87	88	175	0.5
Tnni1	chr1	135783032	135810989	24	8	32	0.75
Tnnt2	chr1	135836314	135852268	13	12	25	0.52
Igfn1	chr1	135953204	136040925	563	347	910	0.62
Tmem9	chr1	136008218	136035030	385	261	646	0.6
Cacna1s	chr1	136052804	136119822	12	18	30	0.4
Kif21b	chr1	136131400	136178014	594	509	1103	0.54
5730559C18Rik	chr1	136213521	136234293	25	23	48	0.52
Gpr25	chr1	136258913	136260873	94	43	137	0.69
Camsap2	chr1	136268122	136346399	636	683	1319	0.48
Ddx59	chr1	136415270	136456192	17	39	56	0.3
Gm41958	chr1	136662098	136682575	18	4	22	0.82
Ptprc	chr1	138062858	138175756	7	23	30	0.23
Nek7	chr1	138483836	138619757	138	137	275	0.5
Lhx9	chr1	138825185	138848644	40	28	68	0.59
Dennd1b	chr1	138963219	139176043	45	55	100	0.45
Zbtb41	chr1	139421721	139453007	40	47	87	0.46
Cfh	chr1	140085854	140183411	45	34	79	0.57
Kcnt2	chr1	140245656	140613962	51	75	126	0.4
4930590L20Rik	chr1	140570175	140656402	35	57	92	0.38
Cdc73	chr1	143603275	143702893	53	73	126	0.42
B3galt2	chr1	143640696	143649937	32	43	75	0.43
Glrx2	chr1	143739223	143749678	385	406	791	0.49
Trove2	chr1	143750789	143777058	274	211	485	0.56
Uchl5	chr1	143777217	143807466	73	68	141	0.52
Rgs2	chr1	143999337	144004149	122	115	237	0.51
Brinp3	chr1	146495665	146902474	47	52	99	0.47
Pla2g4a	chr1	149829617	149961290	8	12	20	0.4
Ptgs2	chr1	150100030	150108234	17	26	43	0.4
BC003331	chr1	150361310	150393055	54	47	101	0.53
Tpr	chr1	150392837	150449935	268	304	572	0.47
Prg4	chr1	150449411	150466221	60	53	113	0.53
Hmcn1	chr1	150562499	150993777	44	48	92	0.48
LOC108167732	chr1	151241600	151251348	28	8	36	0.78
LOC108167733	chr1	151298478	151344412	11	9	20	0.55
Ivns1abp	chr1	151344308	151364445	481	501	982	0.49
Swt1	chr1	151367697	151428450	11	11	22	0.5
Trmt1l	chr1	151428546	151458183	83	96	179	0.46
Rnf2	chr1	151469405	151500922	23	16	39	0.59
Fam129a	chr1	151571372	151721939	33	29	62	0.53
Edem3	chr1	151755343	151822328	136	147	283	0.48
1700025G04Rik	chr1	151884523	152090320	538	392	930	0.58
Tsen15	chr1	152370734	152386682	157	197	354	0.44
Colgalt2	chr1	152399804	152510695	31	24	55	0.56
Rgl1	chr1	152516761	152766270	214	261	475	0.45
Arpc5	chr1	152766541	152775580	1019	917	1936	0.53
Smg7	chr1	152836994	152902684	273	372	645	0.42
Nmnat2	chr1	152954938	153119266	740	822	1562	0.47
Lamc2	chr1	153122755	153186447	59	39	98	0.6
Lamc1	chr1	153218921	153332786	279	272	551	0.51
Dhx9	chr1	153455755	153487689	286	374	660	0.43
Npl	chr1	153503015	153549714	20	15	35	0.57
Rgs8	chr1	153652952	153697669	3473	2599	6072	0.57
Rgs16	chr1	153740352	153745468	122	88	210	0.58
Rnasel	chr1	153749168	153768690	41	20	61	0.67
Mir8114	chr1	153899925	153900036	1120	1317	2437	0.46
Glul	chr1	153899928	153909723	6107	5387	11494	0.53
Cacna1e	chr1	154390805	154884786	213	237	450	0.47
Ier5	chr1	155096366	155099636	422	427	849	0.5
Mr1	chr1	155127871	155146813	18	17	35	0.51
Stx6	chr1	155158676	155207567	198	167	365	0.54
BC034090	chr1	155212470	155246316	89	95	184	0.48
Xpr1	chr1	155275656	155417444	389	295	684	0.57
Acbd6	chr1	155558097	155687474	189	105	294	0.64
Qsox1	chr1	155778154	155812899	151	131	282	0.54
Cep350	chr1	155844963	155974436	185	181	366	0.51
Tor1aip1	chr1	156004598	156036480	157	171	328	0.48
Tor1aip2	chr1	156035663	156068861	711	484	1195	0.59
Fam163a	chr1	156075955	156205455	70	98	168	0.42
Tdrd5	chr1	156255295	156305287	4	17	21	0.19
Soat1	chr1	156428107	156474328	58	57	115	0.5
Abl2	chr1	156558170	156649619	199	211	410	0.49
Tor3a	chr1	156653616	156674339	15	37	52	0.29
Fam20b	chr1	156678544	156719027	475	518	993	0.48
Ralgps2	chr1	156804165	156939838	224	204	428	0.52
4930439D14Rik	chr1	156938793	156940195	50	58	108	0.46
Rasal2	chr1	157135182	157412595	166	135	301	0.55
2810025M15Rik	chr1	157412351	157420236	46	12	58	0.79
BC026585	chr1	157455717	157490000	48	10	58	0.83
Brinp2	chr1	158245264	158356528	224	292	516	0.43
Astn1	chr1	158362100	158691786	607	578	1185	0.51
Pappa2	chr1	158711726	158980527	15	12	27	0.56
Rfwd2	chr1	159231536	159354872	134	69	203	0.66
Tnr	chr1	159523738	159931729	384	235	619	0.62
4930523C07Rik	chr1	160044367	160078587	11	17	28	0.39
Cacybp	chr1	160202366	160212892	38	30	68	0.56
Rabgap1l	chr1	160219173	160793476	36	45	81	0.44
Rc3h1	chr1	160906410	160974976	73	54	127	0.57
Gas5	chr1	161035165	161038537	529	462	991	0.53
Klhl20	chr1	161088374	161131510	28	17	45	0.62
Prdx6	chr1	161240111	161251210	10	32	42	0.24
Suco	chr1	161816111	161877090	80	53	133	0.6
4930558K02Rik	chr1	161942088	161982371	19	26	45	0.42
Pigc	chr1	161969187	161973460	19	26	45	0.42
Dnm3	chr1	161982449	162478328	906	1024	1930	0.47
Gm31985	chr1	162471425	162481653	163	131	294	0.55
Mettl13	chr1	162533670	162548345	64	45	109	0.59
Vamp4	chr1	162570195	162599086	446	402	848	0.53
Myoc	chr1	162639149	162649694	29	3	32	0.91
7420461P10Rik	chr1	162647242	162658430	22	3	25	0.88
Prrc2c	chr1	162671784	162740570	427	400	827	0.52
Fmo1	chr1	162829560	162866548	27	24	51	0.53
Fmo2	chr1	162874320	162898712	7	18	25	0.28
Prrx1	chr1	163245118	163313705	52	32	84	0.62
Gorab	chr1	163384902	163403669	80	58	138	0.58
Kifap3	chr1	163762137	163917107	474	281	755	0.63
Scyl3	chr1	163929099	163955126	83	59	142	0.58
BC055324	chr1	163945989	163994971	38	31	69	0.55
F5	chr1	164151834	164220277	41	55	96	0.43
Slc19a2	chr1	164249045	164265385	127	107	234	0.54
Ccdc181	chr1	164275597	164287847	92	76	168	0.55
Blzf1	chr1	164289799	164307484	56	57	113	0.5
Nme7	chr1	164307661	164437300	74	85	159	0.47
Atp1b1	chr1	164437098	164458355	2047	2435	4482	0.46
Gm32391	chr1	164458844	164464485	55	30	85	0.65
LOC108167741	chr1	164459961	164462819	29	23	52	0.56
Sft2d2	chr1	165174340	165194443	265	129	394	0.67
Tiprl	chr1	165212285	165282451	134	76	210	0.64
Gpr161	chr1	165281157	165326747	121	134	255	0.47
Dcaf6	chr1	165329499	165460553	324	297	621	0.52
Mpc2	chr1	165461207	165481214	165	100	265	0.62
Mpzl1	chr1	165592180	165634560	218	120	338	0.64
Rcsd1	chr1	165648944	165710063	33	41	74	0.45
Creg1	chr1	165763731	165775304	207	146	353	0.59
Cd247	chr1	165779941	165871153	86	53	139	0.62
Pou2f1	chr1	165865149	166002672	170	114	284	0.6
Ildr2	chr1	166254059	166316832	759	519	1278	0.59
Tada1	chr1	166379166	166393621	165	157	322	0.51
Pogk	chr1	166393609	166409850	408	293	701	0.58
Fam78b	chr1	167001416	167091302	67	72	139	0.48
Gm33610	chr1	167079464	167105085	66	70	136	0.49
Uck2	chr1	167222894	167285356	236	195	431	0.55
Aldh9a1	chr1	167349990	167368530	248	170	418	0.59
Mgst3	chr1	167372383	167393797	398	841	1239	0.32
Rxrg	chr1	167598361	167639623	15	13	28	0.54
Pbx1	chr1	168119363	168432264	405	515	920	0.44
Nuf2	chr1	169497933	169531464	29	26	55	0.53
Rgs5	chr1	169655500	169695813	465	184	649	0.72
Rgs4	chr1	169741476	169747642	854	798	1652	0.52
Ccdc190	chr1	169928599	169935318	195	186	381	0.51
Hsd17b7	chr1	169949534	169969240	135	98	233	0.58
Ddr2	chr1	169972306	170110843	34	28	62	0.55
Uap1	chr1	170141222	170174964	154	95	249	0.62
Uhmk1	chr1	170199255	170215435	32	42	74	0.43
Gm7694	chr1	170298192	170308493	54	28	82	0.66
Nos1ap	chr1	170314699	170589849	851	791	1642	0.52
Olfml2b	chr1	170644422	170682789	44	27	71	0.62
Atf6	chr1	170704456	170867787	291	304	595	0.49
Dusp12	chr1	170874186	170885878	46	50	96	0.48
Fcgr2b	chr1	170960557	170976071	9	14	23	0.39
Fcgr3	chr1	171051168	171065936	38	26	64	0.59
Sdhc	chr1	171129156	171150603	78	52	130	0.6
Ndufs2	chr1	171234852	171247122	692	520	1212	0.57
Ppox	chr1	171276990	171281192	147	171	318	0.46
Usp21	chr1	171281948	171287961	130	135	265	0.49
Ufc1	chr1	171288563	171294982	49	42	91	0.54
LOC105244007	chr1	171320600	171327314	40	32	72	0.56
Dedd	chr1	171327164	171342501	113	108	221	0.51
Nit1	chr1	171342234	171345645	36	28	64	0.56
Klhdc9	chr1	171358448	171360798	112	183	295	0.38
Nectin4	chr1	171370172	171388287	77	43	120	0.64
Arhgap30	chr1	171388959	171410240	11	13	24	0.46
Usf1	chr1	171411312	171418759	206	245	451	0.46
F11r	chr1	171437560	171464593	47	33	80	0.59
Alyref2	chr1	171503477	171504750	31	56	87	0.36
Vangl2	chr1	172000959	172027314	98	81	179	0.55
Ncstn	chr1	172066012	172082749	217	198	415	0.52
Copa	chr1	172082528	172122332	1151	836	1987	0.58
Pex19	chr1	172126742	172136497	195	111	306	0.64
Dcaf8	chr1	172148014	172196393	907	620	1527	0.59
Pea15a	chr1	172196727	172206781	1970	2262	4232	0.47
Gm17224	chr1	172206821	172213686	20	19	39	0.51
Casq1	chr1	172209893	172219895	13	9	22	0.59
Atp1a4	chr1	172223507	172258424	33	2	35	0.94
Atp1a2	chr1	172271708	172298064	11730	9367	21097	0.56
Gm39704	chr1	172287891	172289294	33	24	57	0.58
Igsf8	chr1	172312366	172319843	625	735	1360	0.46
Kcnj9	chr1	172320500	172329332	662	752	1414	0.47
Kcnj10	chr1	172341209	172374085	769	707	1476	0.52
Pigm	chr1	172376530	172384099	32	20	52	0.62
Igsf9	chr1	172481773	172498877	21	3	24	0.88
Tagln2	chr1	172500245	172507375	36	44	80	0.45
Dusp23	chr1	172630768	172632974	64	40	104	0.62
Ackr1	chr1	173331885	173333503	200	114	314	0.64
Cadm3	chr1	173334253	173367695	1450	1541	2991	0.48
Aim2	chr1	173349245	173466040	121	76	197	0.61
Fmn2	chr1	174501824	174822729	403	359	762	0.53
Grem2	chr1	174833784	174921915	54	86	140	0.39
Rgs7	chr1	175059075	175492813	132	128	260	0.51
Fh1	chr1	175601377	175625635	286	240	526	0.54
Opn3	chr1	175662420	175692902	48	43	91	0.53
Chml	chr1	175682236	175688353	23	20	43	0.53
Pld5	chr1	175962300	176276850	39	43	82	0.48
Cep170	chr1	176729071	176814177	367	307	674	0.54
Sdccag8	chr1	176814659	177020437	80	29	109	0.73
Hmga2-ps1	chr1	176834623	176836133	8	12	20	0.4
Akt3	chr1	177020075	177258411	203	183	386	0.53
Adss	chr1	177763175	177796695	251	131	382	0.66
Gm16432	chr1	177982919	178172707	19	7	26	0.73
Desi2	chr1	178187416	178252598	22	36	58	0.38
B230369F24Rik	chr1	178314002	178315735	10	37	47	0.21
Cox20	chr1	178318282	178322693	322	185	507	0.64
Hnrnpu	chr1	178321107	178337810	1272	1062	2334	0.54
Efcab2	chr1	178405880	178483250	15	17	32	0.47
Kif26b	chr1	178525748	178939200	323	216	539	0.6
Smyd3	chr1	178955030	179518053	226	123	349	0.65
Tfb2m	chr1	179528051	179546305	37	15	52	0.71
Cnst	chr1	179546345	179627473	582	425	1007	0.58
Sccpdh	chr1	179668028	179687189	45	50	95	0.47
Ahctf1	chr1	179744893	179804015	109	129	238	0.46
Cdc42bpa	chr1	179959967	180165606	1166	998	2164	0.54
Adck3	chr1	180165237	180196020	180	136	316	0.57
Psen2	chr1	180227003	180263478	305	276	581	0.52
Gm5069	chr1	180326968	180330549	37	26	63	0.59
Itpkb	chr1	180330475	180424802	171	122	293	0.58
Stum	chr1	180432372	180483520	1847	1689	3536	0.52
Parp1	chr1	180568974	180601254	424	363	787	0.54
Acbd3	chr1	180726042	180754204	7	13	20	0.35
Sde2	chr1	180851150	180868113	285	197	482	0.59
Pycr2	chr1	180904273	180908088	134	83	217	0.62
Tmem63a	chr1	180942261	180975104	545	365	910	0.6
Ephx1	chr1	180989555	181017569	60	73	133	0.45
Nvl	chr1	181087137	181144220	440	193	633	0.7
Cnih4	chr1	181150344	181168994	204	116	320	0.64
Wdr26	chr1	181173225	181211978	177	190	367	0.48
Gm38664	chr1	181211961	181236369	10	26	36	0.28
A430110L20Rik	chr1	181226081	181228498	7	18	25	0.28
Cnih3	chr1	181352627	181460641	364	211	575	0.63
Lbr	chr1	181815314	181842401	24	18	42	0.57
Enah	chr1	181896383	182019980	954	587	1541	0.62
Srp9	chr1	182124736	182132415	307	121	428	0.72
Degs1	chr1	182275769	182282759	77	93	170	0.45
1700047M11Rik	chr1	182300833	182303289	36	9	45	0.8
Fbxo28	chr1	182313101	182341606	142	163	305	0.47
Trp53bp2	chr1	182409166	182462436	188	180	368	0.51
Capn2	chr1	182467258	182517483	339	253	592	0.57
LOC108167751	chr1	182487943	182495424	170	37	207	0.82
Susd4	chr1	182763909	182896596	823	553	1376	0.6
Disp1	chr1	183086263	183221535	49	36	85	0.58
Brox	chr1	183276341	183297274	199	203	402	0.5
Aida	chr1	183297059	183324501	189	91	280	0.68
Mia3	chr1	183326235	183369565	511	547	1058	0.48
Gm34102	chr1	183345388	183349574	111	137	248	0.45
Taf1a	chr1	183388884	183410201	116	80	196	0.59
Marc2	chr1	184813067	184846446	221	235	456	0.48
C130074G19Rik	chr1	184871925	184883036	454	353	807	0.56
Mark1	chr1	184896423	184999571	780	510	1290	0.6
Rab3gap2	chr1	185204086	185286746	339	365	704	0.48
Gm34882	chr1	185243708	185247884	17	17	34	0.5
Iars2	chr1	185286661	185329416	276	243	519	0.53
Bpnt1	chr1	185329523	185357772	339	189	528	0.64
Eprs	chr1	185361553	185428355	239	168	407	0.59
Gm2061	chr1	185447115	185455568	48	48	96	0.5
Slc30a10	chr1	185454847	185468762	217	158	375	0.58
Lyplal1	chr1	186087731	186117310	14	56	70	0.2
Tgfb2	chr1	186622786	186706220	44	29	73	0.6
Rrp15	chr1	186721085	186749358	79	34	113	0.7
Gpatch2	chr1	187215392	187369044	130	127	257	0.51
Gm36388	chr1	187521682	187651848	31	23	54	0.57
Esrrg	chr1	187608790	188214884	184	155	339	0.54
Kctd3	chr1	188971094	189007868	341	311	652	0.52
Kcnk2	chr1	189207929	189402704	290	154	444	0.65
Cenpf	chr1	189640605	189688105	17	4	21	0.81
Ptpn14	chr1	189728214	189876695	125	150	275	0.45
Smyd2	chr1	189880491	189922376	326	536	862	0.38
Prox1	chr1	190118034	190170680	124	130	254	0.49
LOC102632463	chr1	190170294	190217279	19	11	30	0.63
Rps6kc1	chr1	190772878	190912140	237	157	394	0.6
Angel2	chr1	190925107	190946962	193	245	438	0.44
Vash2	chr1	190947645	190979310	40	28	68	0.59
Mfsd7b	chr1	191005831	191026213	88	83	171	0.51
A230020J21Rik	chr1	191025350	191029781	28	23	51	0.55
Tatdn3	chr1	191045825	191063004	62	59	121	0.51
LOC108167755	chr1	191120901	191125328	50	0	50	1
Nenf	chr1	191306796	191318118	421	355	776	0.54
Tmem206	chr1	191325964	191352925	159	119	278	0.57
Ppp2r5a	chr1	191351980	191397041	97	67	164	0.59
Gm32200	chr1	191436515	191465561	17	19	36	0.47
Dtl	chr1	191537355	191575544	12	9	21	0.57
Ints7	chr1	191575635	191623690	253	116	369	0.69
Lpgat1	chr1	191717565	191784255	719	726	1445	0.5
Nek2	chr1	191821280	191833049	21	14	35	0.6
1700034H15Rik	chr1	191894071	191907527	7	14	21	0.33
Slc30a1	chr1	191906688	191913247	17	14	31	0.55
Gm10516	chr1	192136897	192151025	32	6	38	0.84
Kcnh1	chr1	192190375	192510159	302	255	557	0.54
Sertad4	chr1	192844487	192855752	111	90	201	0.55
Gm15867	chr1	192854927	192856856	27	38	65	0.42
Syt14	chr1	192885673	193035862	94	124	218	0.43
Diexf	chr1	193104402	193130251	51	28	79	0.65
A130010J15Rik	chr1	193173468	193177837	31	20	51	0.61
Traf3ip3	chr1	193175503	193201546	18	14	32	0.56
Hsd11b1	chr1	193221639	193264049	43	76	119	0.36
G0s2	chr1	193272159	193273188	22	31	53	0.42
Camk1g	chr1	193346345	193370325	143	121	264	0.54
Plxna2	chr1	194619828	194816869	297	341	638	0.47
Cd34	chr1	194938820	194961292	46	46	92	0.5
Gm16897	chr1	194955758	194976959	18	13	31	0.58
A330023F24Rik	chr1	195017398	195037908	35	33	68	0.51
Cd46	chr1	195038970	195098784	27	25	52	0.52
Plekhg1	chr10	3740250	3967303	161	162	323	0.5
Mthfd1l	chr10	3972781	4167081	67	54	121	0.55
Akap12	chr10	4266328	4359471	372	295	667	0.56
Zbtb2	chr10	4367073	4388108	36	22	58	0.62
Rmnd1	chr10	4403167	4432404	358	172	530	0.68
Armt1	chr10	4429205	4455140	87	103	190	0.46
Esr1	chr10	4611988	5005633	12	21	33	0.36
Syne1	chr10	5020191	5550692	2211	2164	4375	0.51
Vip	chr10	5639192	5647617	15	8	23	0.65
Mtrf1l	chr10	5811118	5824389	39	16	55	0.71
Rgs17	chr10	5825662	5922400	415	387	802	0.52
Oprm1	chr10	6758592	7038209	550	537	1087	0.51
Ipcef1	chr10	6885778	7054958	548	525	1073	0.51
Cnksr3	chr10	7119060	7212237	119	100	219	0.54
Lrp11	chr10	7589761	7625483	382	329	711	0.54
Pcmt1	chr10	7629379	7681144	379	279	658	0.58
A630066F11Rik	chr10	7663370	7664623	32	9	41	0.78
BC020402	chr10	7678970	7681158	10	12	22	0.45
Lats1	chr10	7681208	7716461	108	106	214	0.5
Katna1	chr10	7725999	7763150	57	82	139	0.41
Ginm1	chr10	7767946	7780948	36	27	63	0.57
Ppil4	chr10	7792882	7822565	162	154	316	0.51
Tab2	chr10	7905647	7956653	96	64	160	0.6
Ust	chr10	8204752	8518825	225	222	447	0.5
Sash1	chr10	8722216	9027745	264	232	496	0.53
Samd5	chr10	9262460	9676513	40	22	62	0.65
Stxbp5	chr10	9755546	9901227	98	79	177	0.55
Rab32	chr10	10545038	10558207	14	7	21	0.67
Grm1	chr10	10686058	11082380	565	522	1087	0.52
Shprh	chr10	11149318	11217595	122	130	252	0.48
Fbxo30	chr10	11281329	11297969	46	28	74	0.62
Epm2a	chr10	11343444	11457477	28	20	48	0.58
Utrn	chr10	12382186	12869689	363	355	718	0.51
Sf3b5	chr10	13008449	13009183	112	99	211	0.53
Plagl1	chr10	13090787	13131694	2	152	154	0.01
Ltv1	chr10	13178596	13193137	101	76	177	0.57
Phactr2	chr10	13207716	13474517	233	145	378	0.62
Fuca2	chr10	13500568	13517275	85	112	197	0.43
Pex3	chr10	13523841	13553150	46	49	95	0.48
Adat2	chr10	13552906	13563376	73	59	132	0.55
Aig1	chr10	13647053	13869037	193	178	371	0.52
Hivep2	chr10	13965778	14151378	664	593	1257	0.53
Adgrg6	chr10	14402582	14545723	26	12	38	0.68
Nmbr	chr10	14760288	14770556	8	21	29	0.28
Cited2	chr10	17723227	17725674	49	48	97	0.51
Heca	chr10	17899039	17948067	33	51	84	0.39
Abracl	chr10	18011259	18023252	110	77	187	0.59
Reps1	chr10	18055491	18125155	134	113	247	0.54
Ect2l	chr10	18127668	18213580	9	11	20	0.45
Ccdc28a	chr10	18213684	18234981	182	146	328	0.55
Nhsl1	chr10	18318561	18533892	146	146	292	0.5
Hebp2	chr10	18540122	18546076	43	141	184	0.23
Arfgef3	chr10	18588010	18743758	216	256	472	0.46
Gm32926	chr10	18743250	18837997	11	13	24	0.46
Perp	chr10	18845070	18857073	24	27	51	0.47
Tnfaip3	chr10	19000909	19015410	16	13	29	0.55
Ifngr1	chr10	19591957	19610225	60	62	122	0.49
Slc35d3	chr10	19847916	19852363	28	14	42	0.67
Pex7	chr10	19860089	19907674	61	32	93	0.66
Map3k5	chr10	19934164	20142750	97	94	191	0.51
Map7	chr10	20148919	20281590	73	67	140	0.52
Bclaf1	chr10	20312077	20342644	32	38	70	0.46
Pde7b	chr10	20397051	20725068	681	494	1175	0.58
Ahi1	chr10	20952489	21080429	391	502	893	0.44
Sgk1	chr10	21882183	21999903	12	10	22	0.55
Slc2a12	chr10	22612729	22703880	20	23	43	0.47
Tbpl1	chr10	22703876	22732379	24	20	44	0.55
Eya4	chr10	23102961	23350848	14	14	28	0.5
Rps12	chr10	23785182	23787209	542	363	905	0.6
Snord100	chr10	23785753	23785821	19	5	24	0.79
Slc18b1	chr10	23796649	23827969	62	82	144	0.43
Stx7	chr10	24149287	24188961	521	726	1247	0.42
Moxd1	chr10	24223516	24302783	56	49	105	0.53
LOC102638890	chr10	24331373	24595350	17	5	22	0.77
Ctgf	chr10	24595441	24598683	37	64	101	0.37
Enpp1	chr10	24637913	24712159	64	36	100	0.64
Med23	chr10	24869985	24913529	55	54	109	0.5
LOC108167801	chr10	25000019	25251201	356	315	671	0.53
Akap7	chr10	25169089	25299210	364	337	701	0.52
Epb41l2	chr10	25359797	25523519	334	360	694	0.48
Gm29571	chr10	25536385	25673343	20	2	22	0.91
Gm36908	chr10	25614751	25621965	18	2	20	0.9
Tmem200a	chr10	25991181	26079052	16	16	32	0.5
L3mbtl3	chr10	26274460	26375992	85	77	162	0.52
Arhgap18	chr10	26772142	26918648	60	57	117	0.51
Lama2	chr10	26981284	27617191	51	37	88	0.58
Ptprk	chr10	28074480	28597397	157	126	283	0.55
Soga3	chr10	29143280	29201298	520	387	907	0.57
9330159F19Rik	chr10	29198941	29230779	717	711	1428	0.5
LOC108167802	chr10	29293093	29313391	72	87	159	0.45
Echdc1	chr10	29311996	29346661	211	359	570	0.37
Rnf146	chr10	29344175	29362442	310	444	754	0.41
Rspo3	chr10	29453105	29535867	21	28	49	0.43
Cenpw	chr10	30196008	30200604	13	8	21	0.62
Gm20300	chr10	30603194	30606634	149	115	264	0.56
Ncoa7	chr10	30645581	30803360	406	513	919	0.44
Hey2	chr10	30832358	30842783	29	64	93	0.31
Hddc2	chr10	31313366	31328086	42	42	84	0.5
Tpd52l1	chr10	31332372	31446144	267	216	483	0.55
Rnf217	chr10	31501886	31609725	18	20	38	0.47
Nkain2	chr10	31689309	32894089	325	96	421	0.77
Clvs2	chr10	33512285	33624600	20	12	32	0.62
Rsph4a	chr10	33905110	33916021	17	22	39	0.44
Zufsp	chr10	33919141	33951345	48	28	76	0.63
A830082N09Rik	chr10	33987215	33995055	133	108	241	0.55
Rwdd1	chr10	33996554	34019616	28	36	64	0.44
Dse	chr10	34151385	34208277	18	21	39	0.46
Gm26564	chr10	34230213	34297412	840	895	1735	0.48
Tspyl1	chr10	34282189	34284885	838	893	1731	0.48
Tspyl4	chr10	34297420	34301320	2478	2375	4853	0.51
Hs3st5	chr10	36506803	36834397	13	18	31	0.42
Hdac2	chr10	36974543	37001889	272	212	484	0.56
Marcks	chr10	37133242	37138926	497	404	901	0.55
Lama4	chr10	38965514	39110188	52	37	89	0.58
Tube1	chr10	39133977	39151058	22	28	50	0.44
Fyn	chr10	39369768	39565381	547	571	1118	0.49
Gm16364	chr10	39556069	39558769	18	15	33	0.55
Gm16365	chr10	39559455	39613898	198	263	461	0.43
Traf3ip2	chr10	39612933	39655307	118	60	178	0.66
E130307A14Rik	chr10	39621410	39732007	92	34	126	0.73
Rev3l	chr10	39732068	39875211	115	122	237	0.49
Mfsd4b4	chr10	39892759	39899238	18	14	32	0.56
Slc16a10	chr10	40033534	40142266	18	11	29	0.62
Rpf2	chr10	40223245	40247039	57	58	115	0.5
Gtf3c6	chr10	40247700	40257856	411	238	649	0.63
Rnu3a	chr10	40258575	40258679	12	38	50	0.24
Amd1	chr10	40287457	40302188	23	0	23	1
Cdk19	chr10	40349307	40483818	260	233	493	0.53
Ddo	chr10	40629974	40681847	40	62	102	0.39
Cdc40	chr10	40831620	40883143	150	74	224	0.67
Wasf1	chr10	40883533	40938569	661	550	1211	0.55
Gpr6	chr10	41069973	41072698	38	52	90	0.42
Fig4	chr10	41188171	41303241	110	124	234	0.47
Zbtb24	chr10	41450357	41465582	112	72	184	0.61
Mical1	chr10	41475859	41487030	100	146	246	0.41
Smpd2	chr10	41487171	41490371	91	84	175	0.52
Ppil6	chr10	41490363	41514295	55	21	76	0.72
Cd164	chr10	41519499	41531042	30	25	55	0.55
Cep57l1	chr10	41718839	41809868	23	38	61	0.38
Sesn1	chr10	41810573	41908436	292	237	529	0.55
Armc2	chr10	41908506	42018382	70	51	121	0.58
1700016J18Rik	chr10	42018176	42029110	32	28	60	0.53
Foxo3	chr10	42181844	42276746	629	483	1112	0.57
Gm38485	chr10	42247435	42274809	23	12	35	0.66
Lace1	chr10	42312580	42478589	39	14	53	0.74
Snx3	chr10	42502053	42535369	191	302	493	0.39
Nr2e1	chr10	42561962	42583588	39	42	81	0.48
Ostm1	chr10	42678915	42702462	254	219	473	0.54
Sec63	chr10	42761495	42832514	68	90	158	0.43
Scml4	chr10	42860303	42960782	40	60	100	0.4
Gm34006	chr10	42862405	42866347	12	29	41	0.29
Sobp	chr10	43002487	43174905	259	201	460	0.56
9030612E09Rik	chr10	43174698	43176565	11	20	31	0.35
Pdss2	chr10	43221155	43464882	23	21	44	0.52
Bend3	chr10	43479139	43515417	30	31	61	0.49
1700021F05Rik	chr10	43525120	43541041	102	92	194	0.53
Cd24a	chr10	43579168	43584265	28	21	49	0.57
Qrsl1	chr10	43874187	43901739	71	43	114	0.62
Rtn4ip1	chr10	43901713	43947864	168	183	351	0.48
2310075K07Rik	chr10	45064936	45067332	13	12	25	0.52
Prep	chr10	45067213	45159981	139	110	249	0.56
Popdc3	chr10	45289304	45318450	16	23	39	0.41
Lin28b	chr10	45376616	45487304	27	20	47	0.57
Hace1	chr10	45577570	45712345	99	100	199	0.5
C130030K03Rik	chr10	49093680	49095843	18	10	28	0.64
Grik2	chr10	49094841	49789255	222	139	361	0.61
Ascc3	chr10	50592668	50851202	52	55	107	0.49
Dcbld1	chr10	52233583	52321378	49	38	87	0.56
Gopc	chr10	52337023	52382124	139	133	272	0.51
Nus1	chr10	52417546	52440192	359	427	786	0.46
Slc35f1	chr10	52690500	53111622	206	214	420	0.49
Cep85l	chr10	53276798	53379851	46	40	86	0.53
Mcm9	chr10	53536314	53630627	56	54	110	0.51
Asf1a	chr10	53596960	53609225	28	18	46	0.61
Fam184a	chr10	53633127	53751234	112	103	215	0.52
Man1a	chr10	53904784	54076547	187	189	376	0.5
Tbc1d32	chr10	56014292	56229457	220	242	462	0.48
Msl3l2	chr10	56083829	56116880	169	188	357	0.47
Gja1	chr10	56377299	56390419	663	1259	1922	0.34
Hsf2	chr10	57486186	57513143	55	47	102	0.54
Serinc1	chr10	57515773	57532529	3425	4082	7507	0.46
Pkib	chr10	57631980	57741112	19	23	42	0.45
Fabp7	chr10	57784922	57788450	341	326	667	0.51
Smpdl3a	chr10	57794543	57811830	26	21	47	0.55
Gcc2	chr10	58254293	58305599	144	130	274	0.53
Lims1	chr10	58323433	58424691	82	44	126	0.65
Ranbp2	chr10	58446851	58494155	127	86	213	0.6
Ccdc138	chr10	58497699	58576244	7	14	21	0.33
Sh3rf3	chr10	58812386	59138916	271	158	429	0.63
Sept10	chr10	59141626	59221847	24	14	38	0.63
Sowahc	chr10	59221921	59226434	31	27	58	0.53
P4ha1	chr10	59323244	59373304	160	184	344	0.47
Mcu	chr10	59446983	59616692	203	182	385	0.53
Micu1	chr10	59702481	59864134	1121	1357	2478	0.45
Dnajb12	chr10	59879590	59898016	279	215	494	0.56
LOC108167812	chr10	59893881	59897762	247	187	434	0.57
Ddit4	chr10	59949674	59951770	301	190	491	0.61
Anapc16	chr10	59987408	60003129	168	142	310	0.54
Ascc1	chr10	60002478	60099990	48	39	87	0.55
Spock2	chr10	60106256	60135198	21053	17587	38640	0.54
Chst3	chr10	60181526	60221094	65	75	140	0.46
Psap	chr10	60277627	60302600	12520	10839	23359	0.54
Cdh23	chr10	60302747	60696513	169	173	342	0.49
Vsir	chr10	60346850	60430294	131	129	260	0.5
Slc29a3	chr10	60712071	60752849	112	149	261	0.43
Unc5b	chr10	60762592	60831598	435	388	823	0.53
Pcbd1	chr10	61089330	61094329	38	55	93	0.41
Sgpl1	chr10	61098641	61147684	82	70	152	0.54
Pald1	chr10	61319655	61383535	122	100	222	0.55
Eif4ebp2	chr10	61428490	61452790	594	358	952	0.62
Lrrc20	chr10	61475799	61582791	104	132	236	0.44
Npffr1	chr10	61595483	61629464	15	19	34	0.44
Sar1a	chr10	61680303	61693297	316	317	633	0.5
Tysnd1	chr10	61695497	61702773	56	59	115	0.49
Aifm2	chr10	61715262	61739260	106	84	190	0.56
H2afy2	chr10	61738639	61784103	93	95	188	0.49
Col13a1	chr10	61838233	61979210	13	20	33	0.39
Gm5424	chr10	62071021	62072571	6	16	22	0.27
2010107G23Rik	chr10	62107655	62111074	174	239	413	0.42
Tspan15	chr10	62185395	62231277	219	217	436	0.5
Hk1	chr10	62268854	62379916	2172	1936	4108	0.53
Hkdc1	chr10	62383136	62422464	23	12	35	0.66
Gm30322	chr10	62422505	62430006	34	23	57	0.6
Supv3l1	chr10	62429328	62451295	87	48	135	0.64
Vps26a	chr10	62454842	62486805	215	182	397	0.54
Srgn	chr10	62494426	62529189	23	9	32	0.72
Kif1bp	chr10	62558469	62578457	317	449	766	0.41
Ddx21	chr10	62580246	62602316	68	58	126	0.54
Ddx50	chr10	62616014	62651603	73	92	165	0.44
Stox1	chr10	62659042	62726099	15	9	24	0.62
Ccar1	chr10	62743927	62792368	132	169	301	0.44
Tet1	chr10	62804569	62887581	43	88	131	0.33
Slc25a16	chr10	62920632	62946499	426	211	637	0.67
Dna2	chr10	62946977	62974188	19	1	20	0.95
Rufy2	chr10	62980222	63018742	448	404	852	0.53
Hnrnph3	chr10	63014663	63023932	247	232	479	0.52
Pbld2	chr10	63024048	63058813	7	17	24	0.29
Atoh7	chr10	63098018	63101284	19	56	75	0.25
Mypn	chr10	63115794	63203952	28	21	49	0.57
Dnajc12	chr10	63382442	63408840	109	178	287	0.38
Ctnna3	chr10	63430097	65003667	30	34	64	0.47
Lrrtm3	chr10	63928496	64090255	25	23	48	0.52
Gm31763	chr10	67005074	67041326	262	175	437	0.6
Reep3	chr10	67009188	67096988	285	209	494	0.58
Jmjd1c	chr10	67096326	67256326	114	98	212	0.54
Nrbf2	chr10	67266688	67285345	55	12	67	0.82
Egr2	chr10	67534452	67547493	152	112	264	0.58
Ado	chr10	67544510	67548955	238	243	481	0.49
Zfp365	chr10	67886104	67912662	422	459	881	0.48
Rtkn2	chr10	67979565	68046863	19	79	98	0.19
Arid5b	chr10	68092522	68278726	145	140	285	0.51
Gm40683	chr10	68386586	68439789	10	10	20	0.5
1700040L02Rik	chr10	68430955	68541924	19	18	37	0.51
Rhobtb1	chr10	69151276	69291791	34	58	92	0.37
A930033H14Rik	chr10	69209457	69213156	17	35	52	0.33
Ank3	chr10	69533579	70027436	2306	2227	4533	0.51
Gm33464	chr10	69541087	69556508	9	12	21	0.43
Ccdc6	chr10	70096877	70193200	215	172	387	0.56
Mrln	chr10	70204663	70219711	23	14	37	0.62
Slc16a9	chr10	70245275	70285951	11	10	21	0.52
Fam13c	chr10	70440083	70558736	187	167	354	0.53
Phyhipl	chr10	70557685	70599291	738	811	1549	0.48
LOC108167819	chr10	70599777	70680214	11	40	51	0.22
D630013N20Rik	chr10	70601048	70655963	5	38	43	0.12
Gm40688	chr10	70626727	70635263	5	37	42	0.12
Bicc1	chr10	70922836	71159690	49	50	99	0.49
Tfam	chr10	71225476	71238330	129	72	201	0.64
Ube2d1	chr10	71254979	71285262	102	53	155	0.66
Cisd1	chr10	71330493	71344849	275	420	695	0.4
Ipmk	chr10	71347765	71385885	128	112	240	0.53
Zwint	chr10	72654845	72674964	4054	3949	8003	0.51
Gm34776	chr10	72939940	72973165	15	9	24	0.62
Pcdh15	chr10	73096265	74649831	123	113	236	0.52
Rsph14	chr10	74957476	75034348	420	457	877	0.48
Gnaz	chr10	74967089	75016907	420	457	877	0.48
Rab36	chr10	75036894	75054748	140	105	245	0.57
Bcr	chr10	75060895	75184923	454	389	843	0.54
Specc1l	chr10	75212036	75312400	259	208	467	0.55
Adora2a	chr10	75316861	75334792	237	246	483	0.49
Gucd1	chr10	75506813	75517967	83	72	155	0.54
Snrpd3	chr10	75518041	75535440	260	193	453	0.57
Lrrc75b	chr10	75550118	75560916	370	173	543	0.68
Ggt1	chr10	75564113	75586192	14	11	25	0.56
Ggt5	chr10	75589323	75616968	19	27	46	0.41
Susd2	chr10	75636618	75644008	154	114	268	0.57
Cabin1	chr10	75646109	75764361	536	379	915	0.59
Ddt	chr10	75771232	75773374	164	199	363	0.45
Gstt1	chr10	75783812	75798584	78	41	119	0.66
Gstt2	chr10	75831841	75837419	10	17	27	0.37
Mif	chr10	75859352	75860250	372	184	556	0.67
Derl3	chr10	75893071	75895941	21	14	35	0.6
Smarcb1	chr10	75896768	75921614	135	146	281	0.48
Chchd10	chr10	75932969	75937747	2331	1670	4001	0.58
Zfp280b	chr10	76032400	76042970	129	98	227	0.57
Prmt2	chr10	76207225	76237865	607	488	1095	0.55
Mir678	chr10	76207325	76207409	21	8	29	0.72
S100b	chr10	76253835	76261319	153	201	354	0.43
Dip2a	chr10	76263048	76345291	215	210	425	0.51
Pcnt	chr10	76351253	76442912	50	45	95	0.53
Ybey	chr10	76458128	76469114	16	24	40	0.4
Mcm3ap	chr10	76468970	76515859	154	140	294	0.52
Lss	chr10	76531564	76557139	352	481	833	0.42
4930483K19Rik	chr10	76545870	76562226	293	406	699	0.42
Col6a2	chr10	76595755	76623625	69	56	125	0.55
Col6a1	chr10	76708791	76726044	410	426	836	0.49
Pcbp3	chr10	76761853	76961956	124	172	296	0.42
Slc19a1	chr10	77032268	77050432	162	153	315	0.51
Col18a1	chr10	77052177	77166530	164	182	346	0.47
Pofut2	chr10	77259222	77269586	84	86	170	0.49
Adarb1	chr10	77290726	77418273	1671	1327	2998	0.56
Fam207a	chr10	77486654	77516924	273	324	597	0.46
Pttg1ip	chr10	77581766	77598732	289	259	548	0.53
Sumo3	chr10	77606096	77618331	617	591	1208	0.51
Ube2g2	chr10	77622320	77645990	60	52	112	0.54
Lrrc3	chr10	77897574	77902536	39	27	66	0.59
Trpm2	chr10	77907721	77969911	182	257	439	0.41
1810043G02Rik	chr10	77978529	77985438	50	69	119	0.42
Pfkl	chr10	77986946	78009796	615	629	1244	0.49
Icosl	chr10	78069367	78079525	15	11	26	0.58
D10Jhu81e	chr10	78162066	78169768	330	487	817	0.4
Pwp2	chr10	78170908	78185171	85	70	155	0.55
Trappc10	chr10	78186724	78244642	414	310	724	0.57
Agpat3	chr10	78269173	78352484	1558	1461	3019	0.52
Rrp1	chr10	78400361	78413043	580	588	1168	0.5
Cstb	chr10	78425669	78427622	468	369	837	0.56
Pdxk	chr10	78436746	78464948	1620	1428	3048	0.53
Ilvbl	chr10	78574344	78584502	132	136	268	0.49
Syde1	chr10	78584502	78591964	90	68	158	0.57
Gm30400	chr10	78747129	78772355	16	4	20	0.8
Slc1a6	chr10	78780495	78814825	8	18	26	0.31
2610008E11Rik	chr10	79064373	79097621	122	68	190	0.64
Plpp2	chr10	79526423	79533787	39	58	97	0.4
Mier2	chr10	79540244	79558901	48	80	128	0.38
C2cd4c	chr10	79606853	79614025	27	21	48	0.56
Shc2	chr10	79617933	79637918	66	64	130	0.51
Tpgs1	chr10	79669409	79676126	36	41	77	0.47
Cdc34	chr10	79682193	79688398	118	74	192	0.61
Bsg	chr10	79704357	79711979	2067	1873	3940	0.52
Hcn2	chr10	79716633	79736108	192	224	416	0.46
Polrmt	chr10	79736116	79746589	130	190	320	0.41
Fgf22	chr10	79754574	79757572	14	11	25	0.56
Rnf126	chr10	79758514	79767011	37	42	79	0.47
Fstl3	chr10	79777273	79782630	2	18	20	0.1
Prss57	chr10	79781473	79794740	33	38	71	0.46
Palm	chr10	79793571	79820915	909	762	1671	0.54
Gm40713	chr10	79800680	79807025	98	95	193	0.51
E130317F20Rik	chr10	79851376	79854971	19	16	35	0.54
Ptbp1	chr10	79854431	79864435	20	12	32	0.62
Plppr3	chr10	79860474	79874634	235	205	440	0.53
Med16	chr10	79894706	79908941	220	275	495	0.44
R3hdm4	chr10	79910051	79917047	2373	1324	3697	0.64
Kiss1r	chr10	79916959	79924088	55	63	118	0.47
Arid3a	chr10	79927042	79955018	21	18	39	0.54
Wdr18	chr10	79959988	79969247	27	32	59	0.46
Grin3b	chr10	79970396	79977190	14	7	21	0.67
Tmem259	chr10	79977119	79984330	246	187	433	0.57
Cnn2	chr10	79988599	79995400	51	39	90	0.57
Abca7	chr10	79996454	80015572	226	197	423	0.53
Hmha1	chr10	80016671	80031471	27	16	43	0.63
Polr2e	chr10	80035952	80039659	90	75	165	0.55
Sbno2	chr10	80056996	80106108	55	48	103	0.53
Stk11	chr10	80115691	80130685	383	260	643	0.6
Cbarp	chr10	80130433	80140135	459	499	958	0.48
Atp5d	chr10	80138767	80145818	534	590	1124	0.48
Midn	chr10	80148238	80158368	367	219	586	0.63
Cirbp	chr10	80165989	80172691	320	322	642	0.5
Efna2	chr10	80179481	80190010	30	46	76	0.39
Mum1	chr10	80226433	80245144	53	71	124	0.43
Ndufs7	chr10	80249120	80256793	267	196	463	0.58
Gamt	chr10	80258150	80261026	89	153	242	0.37
Dazap1	chr10	80261466	80288413	63	55	118	0.53
Rps15	chr10	80292430	80294114	554	164	718	0.77
Apc2	chr10	80295957	80318257	580	516	1096	0.53
2310011J03Rik	chr10	80318254	80320548	64	51	115	0.56
Pcsk4	chr10	80321282	80329909	36	38	74	0.49
Reep6	chr10	80330002	80336441	91	42	133	0.68
Adamtsl5	chr10	80339792	80349039	19	30	49	0.39
Plk5	chr10	80356458	80365489	44	61	105	0.42
Mex3d	chr10	80380354	80387651	80	60	140	0.57
Gm30823	chr10	80387759	80395067	59	37	96	0.61
Mbd3	chr10	80392538	80399531	59	36	95	0.62
Tcf3	chr10	80409164	80433960	69	62	131	0.53
Rexo1	chr10	80540925	80562271	145	163	308	0.47
Gm31057	chr10	80547493	80555297	75	100	175	0.43
Klf16	chr10	80567120	80577296	95	67	162	0.59
Gm26710	chr10	80569922	80580104	18	13	31	0.58
Abhd17a	chr10	80583648	80590341	134	233	367	0.37
Adat3	chr10	80602879	80607654	24	29	53	0.45
Scamp4	chr10	80602881	80615783	284	177	461	0.62
Gm31298	chr10	80612959	80622610	234	135	369	0.63
Csnk1g2	chr10	80622704	80640771	219	139	358	0.61
Btbd2	chr10	80642616	80657124	285	228	513	0.56
Mknk2	chr10	80665317	80676293	199	255	454	0.44
Mob3a	chr10	80685252	80701820	24	57	81	0.3
Izumo4	chr10	80702008	80705382	39	20	59	0.66
Ap3d1	chr10	80706955	80742284	416	458	874	0.48
Dot1l	chr10	80755129	80795461	447	374	821	0.54
Plekhj1	chr10	80796098	80798626	32	41	73	0.44
Sf3a2	chr10	80798588	80804924	173	148	321	0.54
Jsrp1	chr10	80808493	80813729	21	13	34	0.62
Oaz1	chr10	80826655	80829290	200	30	230	0.87
Lingo3	chr10	80832800	80844039	174	197	371	0.47
Lsm7	chr10	80852823	80855247	135	83	218	0.62
Sppl2b	chr10	80855245	80868708	119	161	280	0.42
Timm13	chr10	80899449	80900969	69	59	128	0.54
Lmnb2	chr10	80901362	80918245	62	45	107	0.58
Gadd45b	chr10	80930090	80932204	16	25	41	0.39
Gng7	chr10	80948623	81014925	392	452	844	0.46
Diras1	chr10	81019588	81025824	1284	1463	2747	0.47
Slc39a3	chr10	81028539	81037421	640	610	1250	0.51
Sgta	chr10	81044070	81060233	982	925	1907	0.51
Thop1	chr10	81070082	81082360	141	195	336	0.42
Map2k2	chr10	81105911	81124697	151	125	276	0.55
Zbtb7a	chr10	81135224	81152222	410	425	835	0.49
Eef2	chr10	81176630	81182509	5559	3033	8592	0.65
Dapk3	chr10	81182986	81193197	110	116	226	0.49
Atcayos	chr10	81194690	81208370	381	270	651	0.59
Atcay	chr10	81204512	81230779	736	530	1266	0.58
Zfr2	chr10	81233135	81252123	243	189	432	0.56
Matk	chr10	81252797	81262985	168	160	328	0.51
Mrpl54	chr10	81264721	81266926	48	50	98	0.49
Apba3	chr10	81266964	81273247	104	100	204	0.51
Pip5k1c	chr10	81292958	81319974	505	503	1008	0.5
Cactin	chr10	81321102	81326251	51	58	109	0.47
Hmg20b	chr10	81346045	81350511	37	27	64	0.58
Mfsd12	chr10	81357473	81366225	134	259	393	0.34
4930404N11Rik	chr10	81364023	81365820	77	143	220	0.35
Fzr1	chr10	81366878	81378370	100	86	186	0.54
Dohh	chr10	81384427	81388352	192	164	356	0.54
Nfic	chr10	81396190	81431133	738	578	1316	0.56
Celf5	chr10	81459226	81482723	2192	2400	4592	0.48
Ncln	chr10	81486454	81496691	91	84	175	0.52
Gna11	chr10	81528731	81545046	316	325	641	0.49
Aes	chr10	81559443	81566371	3347	3852	7199	0.46
Tle2	chr10	81574738	81592581	342	158	500	0.68
Tle6	chr10	81590903	81601185	20	17	37	0.54
Gm32024	chr10	81594508	81599098	17	16	33	0.52
Sirt6	chr10	81621785	81627797	45	58	103	0.44
Ankrd24	chr10	81627685	81647612	297	165	462	0.64
LOC108167777	chr10	82046446	82048048	10	13	23	0.43
Zfp873	chr10	82048085	82077727	13	18	31	0.42
BC024063	chr10	82083321	82111218	13	9	22	0.59
Zfp938	chr10	82224565	82241275	95	43	138	0.69
Gm40721	chr10	82613255	82618948	10	10	20	0.5
1190007I07Rik	chr10	82619850	82623228	46	41	87	0.53
Tdg	chr10	82629820	82650494	97	18	115	0.84
Glt8d2	chr10	82650427	82694124	35	34	69	0.51
Hcfc2	chr10	82697496	82795865	168	192	360	0.47
Nfyb	chr10	82748699	82764144	71	102	173	0.41
Txnrd1	chr10	82833950	82897724	297	180	477	0.62
Chst11	chr10	82985381	83195904	258	324	582	0.44
Slc41a2	chr10	83230847	83338330	48	25	73	0.66
D10Wsu102e	chr10	83360220	83368835	259	239	498	0.52
Aldh1l2	chr10	83487446	83534151	82	51	133	0.62
A230046K03Rik	chr10	83543940	83596473	90	90	180	0.5
Appl2	chr10	83600032	83648860	619	223	842	0.74
1500009L16Rik	chr10	83722661	83762762	32	26	58	0.55
Nuak1	chr10	84370899	84440471	430	457	887	0.48
Ckap4	chr10	84526304	84533888	251	184	435	0.58
Tcp11l2	chr10	84576946	84614355	192	264	456	0.42
Polr3b	chr10	84622292	84727178	93	71	164	0.57
Rfx4	chr10	84756047	84906538	58	69	127	0.46
Ric8b	chr10	84917248	85018337	107	94	201	0.53
Tmem263	chr10	85102626	85117747	96	91	187	0.51
Cry1	chr10	85131699	85185054	28	37	65	0.43
Btbd11	chr10	85386770	85660292	120	88	208	0.58
Pwp1	chr10	85871830	85889103	25	22	47	0.53
Prdm4	chr10	85891963	85917152	119	193	312	0.38
Rtcb	chr10	85938636	85957793	19	47	66	0.29
Fbxo7	chr10	86021874	86048336	133	110	243	0.55
Syn3	chr10	86048745	86499025	1266	1041	2307	0.55
Timp3	chr10	86300411	86349505	811	554	1365	0.59
Hsp90b1	chr10	86690840	86705444	629	514	1143	0.55
Ttc41	chr10	86705617	86776844	20	24	44	0.45
Nt5dc3	chr10	86778991	86838389	1038	788	1826	0.57
Ascl1	chr10	87491040	87493660	38	14	52	0.73
Igf1	chr10	87858264	87937047	21	18	39	0.54
Pmch	chr10	88091071	88092374	43	89	132	0.33
Parpbp	chr10	88091397	88146946	6	42	48	0.12
Ccdc53	chr10	88201096	88260818	58	68	126	0.46
Gm40733	chr10	88368051	88379133	22	5	27	0.81
Gnptab	chr10	88379231	88447330	366	400	766	0.48
Sycp3	chr10	88459586	88473236	103	90	193	0.53
Chpt1	chr10	88469512	88503970	117	101	218	0.54
Mybpc1	chr10	88518278	88605236	50	10	60	0.83
Arl1	chr10	88731413	88743202	113	87	200	0.56
Utp20	chr10	88746606	88826814	23	18	41	0.56
Ano4	chr10	88948931	89345082	27	32	59	0.46
Slc17a8	chr10	89574019	89621249	33	7	40	0.82
Scyl2	chr10	89638719	89686291	270	199	469	0.58
1500026H17Rik	chr10	89686362	89700866	38	45	83	0.46
Actr6	chr10	89711965	89732314	34	37	71	0.48
Uhrf1bp1l	chr10	89744990	89819891	247	217	464	0.53
Anks1b	chr10	89873022	90973300	938	989	1927	0.49
Apaf1	chr10	90989310	91082743	61	61	122	0.5
Ikbip	chr10	91082690	91102613	34	42	76	0.45
Slc25a3	chr10	91116577	91124001	656	543	1199	0.55
Tmpo	chr10	91147570	91181716	112	79	191	0.59
Rmst	chr10	92081745	92165178	14	8	22	0.64
Nedd1	chr10	92684744	92723682	17	9	26	0.65
Cfap54	chr10	92775611	93083589	29	76	105	0.28
Cdk17	chr10	93160875	93250688	269	274	543	0.5
Elk3	chr10	93247415	93311159	38	52	90	0.42
Lta4h	chr10	93453395	93484896	48	46	94	0.51
Snrpf	chr10	93583028	93589658	125	12	137	0.91
4933408J17Rik	chr10	93589412	93605245	122	12	134	0.91
Ntn4	chr10	93641048	93745972	42	71	113	0.37
Usp44	chr10	93819967	93859425	29	29	58	0.5
Metap2	chr10	93858488	93897090	44	61	105	0.42
Vezt	chr10	93961521	94035799	297	258	555	0.54
Fgd6	chr10	94036000	94145339	107	52	159	0.67
Nr2c1	chr10	94147511	94197216	14	12	26	0.54
Ndufa12	chr10	94199008	94220948	270	95	365	0.74
Tmcc3	chr10	94311908	94590954	97	90	187	0.52
Cep83os	chr10	94673492	94688613	156	237	393	0.4
Cep83	chr10	94688497	94790336	121	168	289	0.42
Plxnc1	chr10	94790865	94945275	101	81	182	0.55
Cradd	chr10	95174738	95324133	69	15	84	0.82
Socs2	chr10	95383902	95417253	100	88	188	0.53
Mrpl42	chr10	95480804	95501993	1155	785	1940	0.6
Ube2n	chr10	95515161	95545658	159	187	346	0.46
Nudt4	chr10	95547006	95564180	512	410	922	0.56
Eea1	chr10	95940660	96045518	129	136	265	0.49
Btg1	chr10	96617000	96622813	106	121	227	0.47
Dcn	chr10	97479499	97518163	36	42	78	0.46
Lum	chr10	97565500	97572703	6	15	21	0.29
Gm10754	chr10	97681413	97967090	16	6	22	0.73
Atp2b1	chr10	98914358	99026143	928	731	1659	0.56
Poc1b	chr10	99107035	99198074	62	93	155	0.4
Galnt4	chr10	99108134	99113247	27	34	61	0.44
Dusp6	chr10	99263230	99267489	141	138	279	0.51
Gm34921	chr10	99266863	99270910	15	17	32	0.47
Kitl	chr10	100015634	100100416	120	135	255	0.47
Tmtc3	chr10	100443901	100487347	61	53	114	0.54
Cep290	chr10	100487547	100573665	109	100	209	0.52
4930430F08Rik	chr10	100572273	100589387	49	56	105	0.47
Mgat4c	chr10	101681486	102391851	12	14	26	0.46
Nts	chr10	102481755	102490418	27	37	64	0.42
Lrriq1	chr10	103044376	103236331	23	28	51	0.45
Slc6a15	chr10	103367458	103419379	144	103	247	0.58
Tmtc2	chr10	105187662	105574479	66	51	117	0.56
Gm15663	chr10	105574550	105583870	44	22	66	0.67
Mettl25	chr10	105763184	105841380	31	44	75	0.41
Ccdc59	chr10	105841478	105847510	77	61	138	0.56
Ppfia2	chr10	106470269	106933468	174	160	334	0.52
Lin7a	chr10	107271598	107425146	350	336	686	0.51
Ppp1r12a	chr10	108161830	108279833	423	425	848	0.5
LOC105245279	chr10	108455755	108512067	2660	2309	4969	0.54
Syt1	chr10	108497649	109010978	4114	3702	7816	0.53
Nav3	chr10	109681572	110455897	149	154	303	0.49
Zdhhc17	chr10	110941778	111010066	68	93	161	0.42
Gm29916	chr10	111074141	111083558	13	7	20	0.65
Osbpl8	chr10	111164746	111297249	41	33	74	0.55
Bbs10	chr10	111298678	111301736	9	11	20	0.45
Nap1l1	chr10	111473190	111498150	43	4	47	0.91
Phlda1	chr10	111506285	111508649	38	47	85	0.45
Krr1	chr10	111972694	111988430	106	102	208	0.51
Glipr1	chr10	111985447	112002621	76	60	136	0.56
Kcnc2	chr10	112269120	112466304	378	506	884	0.43
Atxn7l3b	chr10	112925427	112929026	411	416	827	0.5
Gm26596	chr10	112928506	112931147	142	124	266	0.53
Trhde	chr10	114398820	114801370	91	73	164	0.55
Gm15723	chr10	114803518	114817587	15	42	57	0.26
Tph2	chr10	115078640	115185022	34	16	50	0.68
Tbc1d15	chr10	115197870	115251493	87	145	232	0.38
Rab21	chr10	115289861	115315899	97	120	217	0.45
Tmem19	chr10	115340738	115362524	359	309	668	0.54
Thap2	chr10	115369965	115384435	95	56	151	0.63
Zfc3h1	chr10	115384942	115432772	339	263	602	0.56
Lgr5	chr10	115450313	115587780	24	37	61	0.39
Ptprr	chr10	116018199	116274932	152	108	260	0.58
Ptprb	chr10	116275512	116389538	410	350	760	0.54
Kcnmb4	chr10	116417860	116473542	209	187	396	0.53
Kcnmb4os1	chr10	116418120	116421235	141	134	275	0.51
Kcnmb4os2	chr10	116473162	116474987	74	125	199	0.37
Cnot2	chr10	116485160	116581536	11	16	27	0.41
Rab3ip	chr10	116905779	116950460	42	21	63	0.67
4933412E12Rik	chr10	116950561	116963279	21	38	59	0.36
Cct2	chr10	117050997	117063814	162	164	326	0.5
Frs2	chr10	117070126	117148474	229	90	319	0.72
Yeats4	chr10	117215140	117224507	167	140	307	0.54
Lyz2	chr10	117277540	117282272	15	14	29	0.52
Cpsf6	chr10	117344666	117376990	422	472	894	0.47
Mdm2	chr10	117688874	117710758	16	10	26	0.62
Mdm1	chr10	118141536	118168999	37	25	62	0.6
Il22	chr10	118204583	118210047	8	15	23	0.35
Iltifb	chr10	118289628	118295038	50	6	56	0.89
Dyrk2	chr10	118855601	118889245	118	110	228	0.52
Cand1	chr10	119198811	119240055	17	26	43	0.4
Grip1	chr10	119453834	120087267	82	87	169	0.49
Gm40780	chr10	119629734	119646813	17	26	43	0.4
Helb	chr10	120083607	120113015	40	50	90	0.44
Tmbim4	chr10	120208825	120224897	105	103	208	0.5
Llph	chr10	120227059	120232071	223	161	384	0.58
Msrb3	chr10	120781095	120899215	32	22	54	0.59
Lemd3	chr10	120923410	120979366	43	37	80	0.54
Tbc1d30	chr10	121263818	121311189	988	748	1736	0.57
Gns	chr10	121365089	121397245	373	373	746	0.5
Rassf3	chr10	121410349	121476250	180	114	294	0.61
Tbk1	chr10	121546454	121586872	71	70	141	0.5
Xpot	chr10	121587379	121626523	264	203	467	0.57
BC048403	chr10	121739605	121752865	86	62	148	0.58
Srgap1	chr10	121780990	122047315	378	323	701	0.54
Gm9079	chr10	122078111	122079879	9	13	22	0.41
Tmem5	chr10	122081119	122097366	121	145	266	0.45
Ppm1h	chr10	122678665	122945795	814	553	1367	0.6
Mon2	chr10	122992059	123076505	263	322	585	0.45
Usp15	chr10	123105005	123197019	295	231	526	0.56
Fam19a2	chr10	123264001	123741204	127	162	289	0.44
Slc16a7	chr10	125219290	125389561	278	202	480	0.58
Lrig3	chr10	125966218	126015359	19	12	31	0.61
Gm30041	chr10	126094122	126138321	6	15	21	0.29
Xrcc6bp1	chr10	126868426	126901715	28	27	55	0.51
Ctdsp2	chr10	126978716	126999975	818	472	1290	0.63
Mir546	chr10	126998439	126998560	48	25	73	0.66
Tsfm	chr10	127022331	127030814	147	143	290	0.51
Mettl1	chr10	127041642	127046365	38	11	49	0.78
March9	chr10	127056049	127060184	55	29	84	0.65
Cdk4	chr10	127063534	127067288	33	13	46	0.72
Tspan31	chr10	127067289	127070261	307	353	660	0.47
A730063M14Rik	chr10	127070480	127071101	36	30	66	0.55
Agap2	chr10	127073251	127093170	2737	2305	5042	0.54
Os9	chr10	127094258	127121160	690	571	1261	0.55
LOC108167763	chr10	127151459	127166775	27	15	42	0.64
B4galnt1	chr10	127165155	127172340	381	313	694	0.55
Slc26a10	chr10	127172312	127180726	15	33	48	0.31
Arhgef25	chr10	127182520	127190085	474	617	1091	0.43
Dtx3	chr10	127190377	127196409	507	478	985	0.51
F420014N23Rik	chr10	127195248	127202643	142	152	294	0.48
Pip4k2c	chr10	127197066	127211643	131	134	265	0.49
Kif5a	chr10	127225694	127263363	11362	7924	19286	0.59
Dctn2	chr10	127266261	127281959	383	284	667	0.57
Mbd6	chr10	127281955	127290719	212	180	392	0.54
Ddit3	chr10	127290792	127296291	9	13	22	0.41
Mars	chr10	127296220	127311786	161	171	332	0.48
Gli1	chr10	127329881	127341579	30	27	57	0.53
R3hdm2	chr10	127380331	127499384	677	457	1134	0.6
Ndufa4l2	chr10	127514938	127517154	17	27	44	0.39
Shmt2	chr10	127517122	127522444	60	50	110	0.55
Nxph4	chr10	127525472	127534559	55	73	128	0.43
Lrp1	chr10	127538156	127621148	3407	3341	6748	0.5
Stat6	chr10	127642038	127660987	41	41	82	0.5
Nab2	chr10	127660917	127666703	44	70	114	0.39
Tac2	chr10	127724477	127731768	40	83	123	0.33
Zbtb39	chr10	127739537	127747349	47	45	92	0.51
Gpr182	chr10	127749601	127751798	7	15	22	0.32
Prim1	chr10	128015214	128030030	25	31	56	0.45
Naca	chr10	128035345	128048637	19	64	83	0.23
Ptges3	chr10	128058927	128077256	167	26	193	0.87
Atp5b	chr10	128083306	128090388	1912	1564	3476	0.55
Baz2a	chr10	128090628	128129303	300	417	717	0.42
Rbms2	chr10	128129469	128180297	95	74	169	0.56
Gls2	chr10	128194634	128210004	110	111	221	0.5
Spryd4	chr10	128209907	128211794	31	23	54	0.57
Timeless	chr10	128232062	128252941	30	23	53	0.57
Stat2	chr10	128270558	128292852	239	232	471	0.51
Pan2	chr10	128303330	128321358	90	90	180	0.5
Cnpy2	chr10	128322439	128327187	160	156	316	0.51
Cs	chr10	128337831	128362479	660	501	1161	0.57
Coq10a	chr10	128363095	128370037	64	79	143	0.45
Ankrd52	chr10	128377123	128394006	130	152	282	0.46
Nabp2	chr10	128401393	128411487	57	30	87	0.66
Rnf41	chr10	128411615	128441441	333	246	579	0.58
Smarcc2	chr10	128459235	128490583	999	1396	2395	0.42
Myl6	chr10	128490858	128493886	1167	586	1753	0.67
Myl6b	chr10	128494155	128498983	12	18	30	0.4
A430046D13Rik	chr10	128499246	128504242	17	19	36	0.47
Esyt1	chr10	128510247	128525859	79	107	186	0.42
Zc3h10	chr10	128543562	128547744	83	103	186	0.45
Rpl41	chr10	128548109	128549168	395	81	476	0.83
Pa2g4	chr10	128557765	128565934	109	124	233	0.47
Erbb3	chr10	128569367	128589501	78	96	174	0.45
Rps26	chr10	128624528	128626506	543	96	639	0.85
Ikzf4	chr10	128630838	128669809	71	65	136	0.52
Suox	chr10	128669886	128673918	85	59	144	0.59
Rab5b	chr10	128677174	128696304	236	218	454	0.52
Dgka	chr10	128720133	128748420	29	24	53	0.55
Pym1	chr10	128747878	128766568	87	58	145	0.6
Mmp19	chr10	128790909	128800827	20	13	33	0.61
Tmem198b	chr10	128798444	128805468	91	82	173	0.53
Dnajc14	chr10	128805522	128819446	79	85	164	0.48
Ormdl2	chr10	128817456	128821632	31	45	76	0.41
Sarnp	chr10	128819649	128877638	308	214	522	0.59
Gdf11	chr10	128884545	128891718	24	20	44	0.55
Rdh5	chr10	128913587	128919297	39	33	72	0.54
Itga7	chr10	128933772	128958286	242	299	541	0.45
LOC108167764	chr10	128935997	128949026	73	51	124	0.59
Pisd-ps1	chr11	3124020	3131945	12	20	32	0.38
Sfi1	chr11	3131849	3203346	30	51	81	0.37
Eif4enif1	chr11	3201742	3244588	87	109	196	0.44
Drg1	chr11	3249918	3266652	118	117	235	0.5
Patz1	chr11	3289130	3309083	15	10	25	0.6
Pik3ip1	chr11	3329507	3342971	69	77	146	0.47
Limk2	chr11	3343296	3409238	219	142	361	0.61
Rnf185	chr11	3415972	3452956	134	119	253	0.53
8430429K09Rik	chr11	3452436	3479831	103	78	181	0.57
Pla2g3	chr11	3488091	3499346	129	76	205	0.63
Inpp5j	chr11	3494271	3505560	517	333	850	0.61
Selm	chr11	3514701	3517351	29	12	41	0.71
Smtn	chr11	3517521	3539654	40	28	68	0.59
Gm11946	chr11	3530363	3536858	19	14	33	0.58
Tug1	chr11	3639784	3648814	112	121	233	0.48
Morc2a	chr11	3649256	3690477	132	124	256	0.52
Osbp2	chr11	3703730	3863907	226	198	424	0.53
Dusp18	chr11	3895138	3901299	280	175	455	0.62
Slc35e4	chr11	3907021	3914664	108	57	165	0.65
Tcn2	chr11	3917076	3932078	78	57	135	0.58
Pes1	chr11	3963807	3980004	140	86	226	0.62
Gal3st1	chr11	3983635	3999328	66	68	134	0.49
Mtfp1	chr11	4091480	4095431	304	314	618	0.49
Sec14l2	chr11	4097038	4118729	179	193	372	0.48
Rnf215	chr11	4135156	4141193	61	61	122	0.5
Ccdc157	chr11	4141122	4160362	78	71	149	0.52
Sf3a1	chr11	4160353	4182541	478	550	1028	0.46
Tbc1d10a	chr11	4186832	4215507	64	48	112	0.57
Mtmr3	chr11	4480867	4594862	145	137	282	0.51
Ascc2	chr11	4637695	4685699	61	91	152	0.4
Uqcr10	chr11	4701967	4704364	1571	1210	2781	0.56
Zmat5	chr11	4704605	4737669	146	162	308	0.47
Nf2	chr11	4757643	4849544	847	815	1662	0.51
Nipsnap1	chr11	4873958	4894201	225	236	461	0.49
Thoc5	chr11	4895282	4928867	114	108	222	0.51
Gm35321	chr11	4934376	4943237	1415	1652	3067	0.46
Nefh	chr11	4938753	4948064	1448	1686	3134	0.46
Ap1b1	chr11	4947520	5042794	501	403	904	0.55
Gas2l1	chr11	5054130	5065349	466	409	875	0.53
Rasl10a	chr11	5058127	5060384	103	102	205	0.5
Ewsr1	chr11	5069686	5099099	970	663	1633	0.59
LOC108167339	chr11	5097162	5099567	28	27	55	0.51
Rhbdd3	chr11	5099186	5106100	103	98	201	0.51
LOC108167880	chr11	5099966	5101417	19	13	32	0.59
Emid1	chr11	5106264	5152297	39	24	63	0.62
Kremen1	chr11	5191550	5261658	65	88	153	0.42
Znrf3	chr11	5276328	5444847	12	9	21	0.57
Xbp1	chr11	5520640	5525993	160	118	278	0.58
Ccdc117	chr11	5528886	5542217	56	50	106	0.53
Mrps24	chr11	5703982	5707717	132	95	227	0.58
Urgcp	chr11	5713416	5762438	227	154	381	0.6
Ube2d-ps	chr11	5762149	5784710	153	191	344	0.44
Dbnl	chr11	5788482	5800980	177	226	403	0.44
Pgam2	chr11	5801636	5803796	16	8	24	0.67
Polm	chr11	5827859	5838342	64	79	143	0.45
Aebp1	chr11	5861865	5872248	176	266	442	0.4
Pold2	chr11	5872179	5878256	108	88	196	0.55
Gck	chr11	5900815	5950081	21	22	43	0.49
Ykt6	chr11	5955757	5967780	282	307	589	0.48
Camk2b	chr11	5969641	6066125	1274	1234	2508	0.51
Nudcd3	chr11	6105690	6200483	292	260	552	0.53
Ddx56	chr11	6257544	6268391	64	66	130	0.49
Tmed4	chr11	6270713	6274837	872	958	1830	0.48
Ogdh	chr11	6291596	6359094	914	1542	2456	0.37
Zmiz2	chr11	6389062	6406162	615	584	1199	0.51
H2afv	chr11	6427225	6444449	349	296	645	0.54
Purb	chr11	6467598	6476076	429	497	926	0.46
Snhg15	chr11	6525590	6528760	11	10	21	0.52
Ccm2	chr11	6546886	6596761	158	130	288	0.55
Nacad	chr11	6597813	6606054	378	307	685	0.55
Tbrg4	chr11	6615597	6626085	105	99	204	0.51
Gm11978	chr11	6650147	6660236	35	26	61	0.57
Ramp3	chr11	6658532	6677478	33	25	58	0.57
Adcy1	chr11	7063488	7178506	3270	3362	6632	0.49
Igfbp3	chr11	7206085	7214081	28	5	33	0.85
Tns3	chr11	8431651	8664737	446	501	947	0.47
Hus1	chr11	8993136	9011538	89	71	160	0.56
Upp1	chr11	9118007	9136170	19	14	33	0.58
Vwc2	chr11	11113862	11273626	42	26	68	0.62
Ikzf1	chr11	11684968	11772926	15	14	29	0.52
Ddc	chr11	11814100	11898144	20	10	30	0.67
Grb10	chr11	11930498	12037422	8	100	108	0.07
LOC102631979	chr11	11958405	11967116	6	38	44	0.14
Cobl	chr11	12236675	12464960	219	158	377	0.58
Gm39581	chr11	12242308	12263293	89	69	158	0.56
Vstm2a	chr11	16257356	16284551	82	99	181	0.45
Sec61g	chr11	16501637	16508484	302	108	410	0.74
Egfr	chr11	16752202	16913907	34	34	68	0.5
Plek	chr11	16971205	17008718	46	24	70	0.66
Cnrip1	chr11	17051933	17079372	567	681	1248	0.45
Ppp3r1	chr11	17159297	17200380	1308	1232	2540	0.51
Wdr92	chr11	17211892	17235200	18	12	30	0.6
Etaa1	chr11	17938748	17953875	9	19	28	0.32
Meis1	chr11	18880427	19020672	36	39	75	0.48
Spred2	chr11	19924441	20024026	393	371	764	0.51
Gm39603	chr11	20024829	20036612	26	4	30	0.87
Gm32080	chr11	20036662	20040477	15	10	25	0.6
Actr2	chr11	20062303	20112951	571	527	1098	0.52
Rab1a	chr11	20201601	20226856	346	391	737	0.47
Cep68	chr11	20226687	20250111	188	153	341	0.55
Slc1a4	chr11	20302179	20332713	422	374	796	0.53
Sertad2	chr11	20542936	20653023	52	39	91	0.57
Aftph	chr11	20685083	20741556	62	42	104	0.6
LOC108167886	chr11	20741310	20743384	52	31	83	0.63
Lgalsl	chr11	20823354	20831916	193	138	331	0.58
Gm40824	chr11	21050354	21110192	28	27	55	0.51
Peli1	chr11	21091323	21150327	58	56	114	0.51
Vps54	chr11	21238570	21321133	64	71	135	0.47
Ugp2	chr11	21321125	21371267	234	185	419	0.56
Mdh1	chr11	21556691	21571934	935	724	1659	0.56
Wdpcp	chr11	21571868	21898687	17	29	46	0.37
Ehbp1	chr11	22005824	22287078	108	115	223	0.48
LOC108167889	chr11	22498733	22511394	30	14	44	0.68
Tmem17	chr11	22512282	22519231	44	39	83	0.53
B3gnt2	chr11	22834738	22860336	97	60	157	0.62
Commd1	chr11	22899727	22983108	11	278	289	0.04
Zrsr1	chr11	22972004	22976496	1	267	268	0
Cct4	chr11	22990592	23003336	70	41	111	0.63
Fam161a	chr11	23006691	23045743	16	12	28	0.57
Xpo1	chr11	23255912	23297597	14	12	26	0.54
Gm3718	chr11	23304160	23306596	4	18	22	0.18
Usp34	chr11	23306845	23490560	161	127	288	0.56
Ahsa2	chr11	23487881	23498039	86	69	155	0.55
1700030C12Rik	chr11	23497698	23499663	8	14	22	0.36
0610010F05Rik	chr11	23564948	23634991	113	116	229	0.49
Pex13	chr11	23646478	23665935	21	20	41	0.51
Pus10	chr11	23665400	23732876	91	81	172	0.53
Rel	chr11	23741728	23770970	10	16	26	0.38
Gm33232	chr11	24033274	24076359	21	43	64	0.33
Bcl11a	chr11	24076543	24173558	62	74	136	0.46
Fancl	chr11	26387083	26471883	27	12	39	0.69
Ccdc85a	chr11	28385683	28587229	206	178	384	0.54
Efemp1	chr11	28853204	28926743	4	43	47	0.09
Pnpt1	chr11	29130231	29162010	139	128	267	0.52
Smek2	chr11	29172589	29220797	83	75	158	0.53
Cfap36	chr11	29218917	29247272	49	55	104	0.47
Ccdc88a	chr11	29373640	29510808	141	141	282	0.5
Prorsd1	chr11	29511756	29515033	19	8	27	0.7
Mtif2	chr11	29526378	29545452	41	35	76	0.54
Rtn4	chr11	29692897	29744414	2683	2012	4695	0.57
Eml6	chr11	29743043	30026042	137	90	227	0.6
4931440F15Rik	chr11	29822394	29825668	10	12	22	0.45
Sptbn1	chr11	30099394	30268205	1776	1937	3713	0.48
Gm34695	chr11	30422225	30427093	12	9	21	0.57
Acyp2	chr11	30505991	30649782	55	85	140	0.39
Psme4	chr11	30771727	30880361	54	42	96	0.56
Erlec1	chr11	30865631	30954173	373	270	643	0.58
Gpr75	chr11	30884600	30896090	95	78	173	0.55
Asb3	chr11	30954221	31102704	132	136	268	0.49
Bod1	chr11	31665149	31671862	291	295	586	0.5
Gm39673	chr11	31704595	31716933	19	16	35	0.54
Cpeb4	chr11	31870883	31935635	104	121	225	0.46
Nsg2	chr11	32000385	32059211	3775	3720	7495	0.5
Snrnp25	chr11	32205414	32208996	93	86	179	0.52
Rhbdf1	chr11	32209584	32222333	81	67	148	0.55
Mpg	chr11	32226504	32232702	65	75	140	0.46
Nprl3	chr11	32231962	32267707	146	133	279	0.52
Sh3pxd2b	chr11	32347772	32428183	176	189	365	0.48
Ubtd2	chr11	32455064	32518709	47	44	91	0.52
Stk10	chr11	32533265	32624595	107	158	265	0.4
Fbxw11	chr11	32642002	32746816	323	339	662	0.49
Npm1	chr11	33152497	33163206	652	422	1074	0.61
Ranbp17	chr11	33211793	33514139	27	26	53	0.51
Kcnip1	chr11	33629338	33993193	165	189	354	0.47
Lcp2	chr11	34047200	34092280	5	23	28	0.18
Dock2	chr11	34226814	34783909	57	34	91	0.63
Fam196b	chr11	34314821	34422642	37	25	62	0.6
Slit3	chr11	35121455	35708507	319	202	521	0.61
LOC108167895	chr11	35287972	35328034	29	13	42	0.69
LOC108167896	chr11	35651419	35678232	58	71	129	0.45
Pank3	chr11	35769494	35791285	229	205	434	0.53
Rars	chr11	35808380	35834528	403	312	715	0.56
Wwc1	chr11	35839177	35980089	185	190	375	0.49
Gm42072	chr11	35997853	36016418	32	46	78	0.41
Tenm2	chr11	36006655	37236806	313	396	709	0.44
Mat2b	chr11	40679313	40695203	248	185	433	0.57
Nudcd2	chr11	40733660	40740046	18	19	37	0.49
Ccng1	chr11	40748551	40755315	167	161	328	0.51
LOC102637814	chr11	41710343	41968788	136	114	250	0.54
Gabrg2	chr11	41910189	42000840	280	284	564	0.5
Gabra1	chr11	42130938	42183380	830	800	1630	0.51
Gabra6	chr11	42306436	42321130	139	157	296	0.47
Gabrb2	chr11	42419756	42632591	1130	989	2119	0.53
Atp10b	chr11	43012182	43262285	25	19	44	0.57
Pttg1	chr11	43420247	43426248	441	20	461	0.96
Slu7	chr11	43433722	43447982	562	463	1025	0.55
C1qtnf2	chr11	43474305	43491525	10	12	22	0.45
Ccnjl	chr11	43528748	43586999	48	34	82	0.59
Pwwp2a	chr11	43681679	43722633	51	51	102	0.5
Ttc1	chr11	43730005	43747973	284	189	473	0.6
Adra1b	chr11	43774604	43901245	186	202	388	0.48
Ublcp1	chr11	44454570	44472168	387	66	453	0.85
Rnf145	chr11	44518792	44565520	485	523	1008	0.48
Ebf1	chr11	44618099	45008096	54	55	109	0.5
Clint1	chr11	45851931	45910625	321	270	591	0.54
Lsm11	chr11	45928265	45945000	381	466	847	0.45
Thg1l	chr11	45945304	45955503	31	22	53	0.58
Adam19	chr11	46054501	46147347	143	216	359	0.4
Nipal4	chr11	46148154	46166359	59	50	109	0.54
Gm35624	chr11	46165312	46193869	31	137	168	0.18
Cyfip2	chr11	46193848	46312859	3802	3863	7665	0.5
Fndc9	chr11	46235556	46239871	41	69	110	0.37
Med7	chr11	46436936	46442721	29	34	63	0.46
Sgcd	chr11	46971076	47988851	51	46	97	0.53
Gm36109	chr11	48792313	48799948	21	22	43	0.49
Rack1	chr11	48800359	48806241	793	838	1631	0.49
Trim41	chr11	48806402	48817767	35	52	87	0.4
Irgm1	chr11	48865244	48871454	32	20	52	0.62
Zfp62	chr11	49203188	49218816	52	64	116	0.45
Mgat1	chr11	49244190	49263027	217	230	447	0.49
Flt4	chr11	49609678	49652739	31	35	66	0.47
Cnot6	chr11	49671496	49714004	43	36	79	0.54
Gm36507	chr11	49789435	49823781	12	8	20	0.6
Gfpt2	chr11	49794154	49838620	32	16	48	0.67
Mapk9	chr11	49846750	49886421	641	747	1388	0.46
Rasgef1c	chr11	49901815	49980223	68	72	140	0.49
Rnf130	chr11	50025330	50125719	560	571	1131	0.5
Tbc1d9b	chr11	50131059	50172785	1056	742	1798	0.59
3010026O09Rik	chr11	50174850	50200116	29	21	50	0.58
Sqstm1	chr11	50200151	50210820	1220	1085	2305	0.53
Gm36556	chr11	50218718	50225211	39	23	62	0.63
Mgat4b	chr11	50225334	50235103	64	42	106	0.6
Maml1	chr11	50255633	50293142	34	24	58	0.59
Canx	chr11	50293956	50325673	910	986	1896	0.48
Hnrnph1	chr11	50377693	50386528	204	210	414	0.49
Rufy1	chr11	50389285	50431605	154	95	249	0.62
Adamts2	chr11	50602084	50807573	99	78	177	0.56
Zfp354c	chr11	50811084	50827731	192	106	298	0.64
Zfp454	chr11	50872717	50887635	31	37	68	0.46
Zfp2	chr11	50897264	50916672	70	51	121	0.58
Zfp354b	chr11	50921785	50931635	21	20	41	0.51
Zfp354a	chr11	51059224	51072799	37	38	75	0.49
Clk4	chr11	51263113	51281770	227	214	441	0.51
Col23a1	chr11	51289675	51583925	71	95	166	0.43
Phykpl	chr11	51584539	51603271	176	150	326	0.54
Hnrnpab	chr11	51600099	51606881	466	453	919	0.51
Nhp2	chr11	51619772	51623714	203	277	480	0.42
Rmnd5b	chr11	51623672	51635896	37	68	105	0.35
N4bp3	chr11	51643070	51651073	70	53	123	0.57
D930048N14Rik	chr11	51650953	51657681	23	18	41	0.56
Gm30058	chr11	51652089	51657090	18	14	32	0.56
0610009B22Rik	chr11	51685379	51689173	47	34	81	0.58
Sec24a	chr11	51692262	51757280	46	36	82	0.56
Sar1b	chr11	51763662	51791953	191	159	350	0.55
Jade2	chr11	51813450	51859192	386	306	692	0.56
Gm39822	chr11	51897106	51909624	16	8	24	0.67
Cdkn2aipnl	chr11	51967630	51977336	121	119	240	0.5
Ube2b	chr11	51985145	52002087	13	7	20	0.65
Cdkl3	chr11	52000821	52089778	44	37	81	0.54
Ppp2ca	chr11	52098823	52122749	654	440	1094	0.6
Skp1a	chr11	52230521	52246858	128	273	401	0.32
Tcf7	chr11	52252282	52283014	16	8	24	0.67
Vdac1	chr11	52360861	52389397	2012	889	2901	0.69
9530068E07Rik	chr11	52396427	52408723	332	204	536	0.62
Fstl4	chr11	52764041	53192450	328	235	563	0.58
Hspa4	chr11	53259813	53300479	1075	1103	2178	0.49
Aff4	chr11	53350481	53421830	446	442	888	0.5
Shroom1	chr11	53456706	53467766	64	36	100	0.64
Sowaha	chr11	53476577	53480195	569	467	1036	0.55
Sept8	chr11	53519735	53549603	783	736	1519	0.52
A430108G06Rik	chr11	53564650	53567313	4	21	25	0.16
Kif3a	chr11	53567191	53604248	1122	1216	2338	0.48
Rad50	chr11	53649518	53707319	99	84	183	0.54
Irf1	chr11	53770013	53778374	16	23	39	0.41
Slc22a5	chr11	53864541	53891801	30	22	52	0.58
Slc22a21	chr11	53949960	53980820	17	11	28	0.61
Gm30927	chr11	53980224	53985970	12	13	25	0.48
Slc22a4	chr11	53983122	54029383	13	13	26	0.5
P4ha2	chr11	54100923	54131668	45	50	95	0.47
Acsl6	chr11	54303823	54364756	973	921	1894	0.51
LOC108167900	chr11	54340341	54345245	38	32	70	0.54
Fnip1	chr11	54438144	54518241	28	28	56	0.5
Rapgef6	chr11	54518521	54699286	63	75	138	0.46
Cdc42se2	chr11	54717414	54787703	755	775	1530	0.49
Lyrm7	chr11	54826865	54861071	117	148	265	0.44
Hint1	chr11	54866437	54870496	287	231	518	0.55
Gpx3	chr11	54902853	54910382	61	62	123	0.5
Tnip1	chr11	54910786	54962940	58	113	171	0.34
Anxa6	chr11	54978961	55033473	686	407	1093	0.63
Gm2a	chr11	55097984	55113029	105	106	211	0.5
Slc36a1	chr11	55204319	55236330	842	732	1574	0.53
Fat2	chr11	55250608	55336613	691	872	1563	0.44
Sparc	chr11	55394158	55420080	4658	4193	8851	0.53
Atox1	chr11	55446642	55461138	366	343	709	0.52
G3bp1	chr11	55469751	55500888	129	126	255	0.51
Glra1	chr11	55514238	55608198	223	247	470	0.47
LOC108167901	chr11	55514922	55536349	31	41	72	0.43
Gria1	chr11	57011570	57330244	284	297	581	0.49
Fam114a2	chr11	57482989	57518656	394	323	717	0.55
Mfap3	chr11	57518651	57533817	164	144	308	0.53
Galnt10	chr11	57645441	57787501	77	62	139	0.55
2010001A14Rik	chr11	57795498	57801467	155	382	537	0.29
LOC108167857	chr11	57800734	57801973	111	268	379	0.29
Sap30l	chr11	57801636	57810615	48	71	119	0.4
Zfp692	chr11	58307043	58314613	141	148	289	0.49
Sh3bp5l	chr11	58330706	58347728	27	17	44	0.61
LOC108167848	chr11	58847118	58861957	44	43	87	0.51
Rnf187	chr11	58932287	58938906	127	123	250	0.51
Hist3h2ba	chr11	58948910	58949372	59	35	94	0.63
Hist3h2a	chr11	58954684	58955192	362	506	868	0.42
Trim17	chr11	58954701	58973097	394	537	931	0.42
Trim11	chr11	58978074	58991462	204	235	439	0.46
Obscn	chr11	58994255	59136375	23	18	41	0.56
Iba57	chr11	59155367	59164589	8	14	22	0.36
Gjc2	chr11	59175563	59183213	21	14	35	0.6
Guk1	chr11	59183854	59192207	192	319	511	0.38
2610507I01Rik	chr11	59197792	59202431	275	25	300	0.92
Mrpl55	chr11	59202485	59206137	523	457	980	0.53
2310033P09Rik	chr11	59208360	59210736	69	77	146	0.47
Arf1	chr11	59211411	59228267	359	319	678	0.53
Wnt9a	chr11	59306848	59333552	37	28	65	0.57
Snap47	chr11	59407140	59450034	154	113	267	0.58
Jmjd4	chr11	59450044	59458567	160	122	282	0.57
Zfp867	chr11	59461196	59472602	23	13	36	0.64
Zkscan17	chr11	59485519	59506640	174	81	255	0.68
4933439C10Rik	chr11	59505652	59511385	357	174	531	0.67
Mprip	chr11	59662472	59780860	830	832	1662	0.5
1700007J10Rik	chr11	59725916	59740154	18	32	50	0.36
Pld6	chr11	59783892	59787657	21	6	27	0.78
Flcn	chr11	59791407	59810123	278	309	587	0.47
Gm16062	chr11	59810079	59818362	35	36	71	0.49
Cops3	chr11	59817794	59839837	85	86	171	0.5
Nt5m	chr11	59847505	59876533	74	64	138	0.54
Med9	chr11	59948213	59963306	59	64	123	0.48
Rai1	chr11	60105012	60199197	424	349	773	0.55
Srebf1	chr11	60199083	60222686	161	169	330	0.49
Tom1l2	chr11	60223795	60352911	2185	1662	3847	0.57
Lrrc48	chr11	60352917	60394342	65	48	113	0.58
Atpaf2	chr11	60400623	60418490	80	112	192	0.42
Gid4	chr11	60417144	60445277	78	88	166	0.47
Drg2	chr11	60454616	60468752	105	120	225	0.47
Myo15	chr11	60469338	60528369	6	14	20	0.3
Alkbh5	chr11	60537682	60558512	175	172	347	0.5
Llgl1	chr11	60699667	60714188	211	245	456	0.46
Flii	chr11	60714142	60727263	225	246	471	0.48
Mief2	chr11	60728397	60732951	29	19	48	0.6
Top3a	chr11	60739472	60777365	42	21	63	0.67
Smcr8	chr11	60777524	60788287	171	178	349	0.49
Dhrs7b	chr11	60830630	60858423	79	84	163	0.48
Tmem11	chr11	60864451	60879038	46	21	67	0.69
Natd1	chr11	60902245	60913792	78	99	177	0.44
Map2k3	chr11	60932056	60952803	24	22	46	0.52
Kcnj12	chr11	61022563	61073269	207	161	368	0.56
Tnfrsf13b	chr11	61126740	61149373	9	13	22	0.41
Usp22	chr11	61151780	61175059	781	819	1600	0.49
Aldh3a2	chr11	61224485	61267523	428	491	919	0.47
Slc47a1	chr11	61343399	61378783	27	16	43	0.63
Rnf112	chr11	61448416	61454188	1379	995	2374	0.58
Mfap4	chr11	61485377	61488708	15	15	30	0.5
Mapk7	chr11	61488811	61494272	130	88	218	0.6
B9d1	chr11	61505162	61512929	59	98	157	0.38
Epn2	chr11	61517248	61579719	366	322	688	0.53
Grap	chr11	61653320	61672777	26	30	56	0.46
Prpsap2	chr11	61729649	61762088	79	114	193	0.41
Ulk2	chr11	61775597	61855322	30	19	49	0.61
Akap10	chr11	61865202	61930306	290	152	442	0.66
Specc1	chr11	61956762	62223013	447	363	810	0.55
Gm39985	chr11	62129562	62132303	13	14	27	0.48
Adora2b	chr11	62248983	62266452	33	54	87	0.38
Zswim7	chr11	62267223	62281395	36	70	106	0.34
Ttc19	chr11	62281458	62316441	203	157	360	0.56
Ncor1	chr11	62315662	62458703	587	539	1126	0.52
Pigl	chr11	62458459	62513900	20	16	36	0.56
Ubb	chr11	62551170	62553213	1232	98	1330	0.93
Trpv2	chr11	62574485	62600305	210	133	343	0.61
2410006H16Rik	chr11	62602876	62604806	649	2922	3571	0.18
Snord49b	chr11	62603085	62603148	221	2794	3015	0.07
Lrrc75a	chr11	62604883	62648582	68	48	116	0.59
Mmgt2	chr11	62648631	62666359	106	66	172	0.62
Zfp287	chr11	62692443	62731885	106	87	193	0.55
Zfp286	chr11	62778386	62789483	132	129	261	0.51
Trim16	chr11	62820190	62842948	21	20	41	0.51
Tvp23b	chr11	62879434	62895186	91	102	193	0.47
Pmp22	chr11	63128981	63159547	144	173	317	0.45
Hs3st3b1	chr11	63884692	63922284	11	11	22	0.5
Cox10	chr11	63962626	64079472	164	145	309	0.53
2810001G20Rik	chr11	64079483	64083259	45	29	74	0.61
Elac2	chr11	64979029	65002076	271	264	535	0.51
Arhgap44	chr11	65002038	65163124	517	679	1196	0.43
Map2k4	chr11	65688243	65788359	420	440	860	0.49
Zkscan6	chr11	65807174	65829239	8	32	40	0.2
Dnah9	chr11	65831323	66170605	39	23	62	0.63
LOC102633054	chr11	66168521	66426709	250	232	482	0.52
Shisa6	chr11	66211724	66526126	246	230	476	0.52
LOC108167334	chr11	66248644	66279197	9	11	20	0.45
Gm12298	chr11	66905631	66947086	17	17	34	0.5
Pirt	chr11	66911909	66929877	17	17	34	0.5
Adprm	chr11	67037879	67052631	159	155	314	0.51
Sco1	chr11	67052669	67067444	34	28	62	0.55
Myh3	chr11	67078272	67102291	30	55	85	0.35
Gas7	chr11	67455023	67688992	6191	4742	10933	0.57
Glp2r	chr11	67663783	67771153	5638	4223	9861	0.57
Usp43	chr11	67854522	67922153	14	15	29	0.48
Cfap52	chr11	67924805	67965932	11	42	53	0.21
Stx8	chr11	67966410	68207148	30	20	50	0.6
Ntn1	chr11	68209363	68386826	108	91	199	0.54
Pik3r5	chr11	68432124	68497849	20	6	26	0.77
Pik3r6	chr11	68503018	68552698	11	12	23	0.48
Myh10	chr11	68691914	68816625	1505	1427	2932	0.51
Ndel1	chr11	68821433	68853131	60	61	121	0.5
Rpl26	chr11	68901565	68904534	405	193	598	0.68
Arhgef15	chr11	68927969	68956934	114	119	233	0.49
Slc25a35	chr11	68967606	68972516	21	13	34	0.62
Rangrf	chr11	68972483	68975185	38	55	93	0.41
Pfas	chr11	68985700	69008460	214	102	316	0.68
Ctc1	chr11	69015907	69036473	73	80	153	0.48
Borcs6	chr11	69059774	69061576	58	54	112	0.52
Tmem107	chr11	69070808	69073293	140	153	293	0.48
Vamp2	chr11	69088527	69092381	3674	3169	6843	0.54
Per1	chr11	69095137	69109965	553	441	994	0.56
Aloxe3	chr11	69125524	69149115	21	6	27	0.78
Alox12b	chr11	69157071	69169791	6	15	21	0.29
Alox8	chr11	69183884	69197843	44	104	148	0.3
Gucy2e	chr11	69218116	69237358	18	21	39	0.46
Cntrob	chr11	69299490	69323893	122	142	264	0.46
Kcnab3	chr11	69326257	69333042	377	309	686	0.55
Chd3os	chr11	69340768	69342647	809	908	1717	0.47
Chd3	chr11	69343272	69369426	1304	1323	2627	0.5
Cyb5d1	chr11	69390929	69395469	97	64	161	0.6
Kdm6b	chr11	69398507	69418147	70	75	145	0.48
Dnah2	chr11	69420806	69549108	24	12	36	0.67
Efnb3	chr11	69554091	69561657	509	460	969	0.53
Wrap53	chr11	69561753	69580364	50	26	76	0.66
Trp53	chr11	69580358	69591873	46	31	77	0.6
Atp1b2	chr11	69599749	69605960	1967	3020	4987	0.39
Sat2	chr11	69621995	69624032	7	13	20	0.35
Fxr2	chr11	69632970	69653297	195	126	321	0.61
Mpdu1	chr11	69656696	69662649	88	55	143	0.62
Eif4a1	chr11	69666935	69672423	169	75	244	0.69
Senp3	chr11	69673109	69682084	134	110	244	0.55
Tnfsf13os	chr11	69682015	69691141	15	6	21	0.71
Tnfsfm13	chr11	69682576	69696098	15	6	21	0.71
Polr2a	chr11	69733996	69758633	788	650	1438	0.55
Zbtb4	chr11	69765911	69784026	325	251	576	0.56
Fgf11	chr11	69796067	69802940	83	42	125	0.66
Nlgn2	chr11	69823122	69838061	498	499	997	0.5
Plscr3	chr11	69846247	69852058	52	72	124	0.42
Neurl4	chr11	69901815	69913824	245	201	446	0.55
Gps2	chr11	69913977	69917056	74	46	120	0.62
Eif5a	chr11	69916711	69921958	88	69	157	0.56
Ybx2	chr11	69935833	69941604	13	26	39	0.33
Elp5	chr11	69968223	69981291	102	116	218	0.47
Ctdnep1	chr11	69981167	69990601	103	85	188	0.55
Gabarap	chr11	69991369	69994949	309	306	615	0.5
Phf23	chr11	69995765	70000011	84	74	158	0.53
Dvl2	chr11	70000625	70010109	105	88	193	0.54
Acadvl	chr11	70010182	70015428	21	18	39	0.54
Dlg4	chr11	70018454	70045535	2174	1766	3940	0.55
Slc16a11	chr11	70213909	70216414	190	195	385	0.49
Slc16a13	chr11	70216788	70222424	45	34	79	0.57
Rnasek	chr11	70238122	70239852	200	171	371	0.54
Gm40191	chr11	70239000	70269430	205	172	377	0.54
Pelp1	chr11	70392880	70410031	156	167	323	0.48
Arrb2	chr11	70432579	70440828	85	115	200	0.42
Mir7115	chr11	70438254	70438318	26	30	56	0.46
Med11	chr11	70451930	70453727	98	67	165	0.59
Cxcl16	chr11	70454231	70459984	20	5	25	0.8
Psmb6	chr11	70525356	70527858	1327	591	1918	0.69
Pld2	chr11	70540059	70558110	134	115	249	0.54
Mink1	chr11	70562654	70614482	748	629	1377	0.54
Slc25a11	chr11	70644018	70647423	561	635	1196	0.47
Rnf167	chr11	70647242	70651421	385	322	707	0.54
Spag7	chr11	70663768	70669416	204	178	382	0.53
Camta2	chr11	70669462	70688176	935	769	1704	0.55
Kif1c	chr11	70700322	70731970	285	287	572	0.5
Zfp3	chr11	70764446	70772928	32	31	63	0.51
Rabep1	chr11	70844722	70943105	171	164	335	0.51
Nup88	chr11	70943057	70969973	219	197	416	0.53
Rpain	chr11	70970199	70977933	145	201	346	0.42
C1qbp	chr11	70977845	70983026	144	107	251	0.57
Dhx33	chr11	70984090	71004553	169	158	327	0.52
Derl2	chr11	71007439	71019841	61	49	110	0.55
Mis12	chr11	71019610	71027371	105	92	197	0.53
6330403K07Rik	chr11	71031940	71033617	1942	1460	3402	0.57
Gm33964	chr11	71650163	71664679	8	12	20	0.4
Wscd1	chr11	71749922	71789649	210	184	394	0.53
Pitpnm3	chr11	72047527	72135889	230	205	435	0.53
4933427D14Rik	chr11	72154096	72207470	99	109	208	0.48
Slc13a5	chr11	72241989	72267056	33	27	60	0.55
Xaf1	chr11	72301431	72313733	11	14	25	0.44
Mybbp1a	chr11	72441377	72451550	28	24	52	0.54
[truncated: 11,885 more rows]

## Sheet: c Overlap autosomes
name	chr	start	end	BL6 long reads	CAST long reads	total long reads	long reads allelic ratio	BL6 short reads	CAST short reads	total short reads	short reads allelic ratio
Mrpl15	chr1	4773197	4785749	6	11	17	0.35	102	106	208	0.49
Lypla1	chr1	4807559	4846739	26	26	52	0.5	25	20	45	0.56
Tcea1	chr1	4857693	4897909	45	29	74	0.61	366	246	612	0.6
Atp6v1h	chr1	5082977	5163213	43	48	91	0.47	67	30	97	0.69
Rb1cc1	chr1	6214661	6276374	2	9	11	0.18	83	66	149	0.56
St18	chr1	6487230	6860940	16	14	30	0.53	102	79	181	0.56
Pcmtd1	chr1	7088891	7173628	42	28	70	0.6	305	322	627	0.49
Sntg1	chr1	8359738	9301066	6	12	18	0.33	68	89	157	0.43
3110035E14Rik	chr1	9601266	9627142	79	64	143	0.55	1397	1095	2492	0.56
Vcpip1	chr1	9718621	9748382	31	30	61	0.51	59	59	118	0.5
Sgk3	chr1	9798129	9902570	10	7	17	0.59	18	8	26	0.69
Cops5	chr1	10024599	10038159	10	9	19	0.53	262	249	511	0.51
Arfgef1	chr1	10137506	10232670	8	12	20	0.4	149	139	288	0.52
Prex2	chr1	10993271	11303683	13	12	25	0.52	269	278	547	0.49
A830018L16Rik	chr1	11413562	11975902	16	22	38	0.42	170	254	424	0.4
Sulf1	chr1	12692261	12861192	5	5	10	0.5	93	67	160	0.58
Ncoa2	chr1	13139104	13374083	6	7	13	0.46	391	292	683	0.57
Tram1	chr1	13564692	13589910	28	16	44	0.64	41	37	78	0.53
Lactb2	chr1	13625897	13660605	6	8	14	0.43	115	71	186	0.62
Kcnb2	chr1	15287156	15723751	7	4	11	0.64	68	63	131	0.52
Terf1	chr1	15804981	15844052	7	10	17	0.41	109	155	264	0.41
Stau2	chr1	16228802	16520182	26	27	53	0.49	405	373	778	0.52
Ube2w	chr1	16540787	16619415	28	35	63	0.44	101	164	265	0.38
Tceb1	chr1	16641724	16657119	36	32	68	0.53	778	607	1385	0.56
Tmem70	chr1	16665190	16678275	8	13	21	0.38	172	201	373	0.46
Gdap1	chr1	17145372	17164271	56	50	106	0.53	508	465	973	0.52
Paqr8	chr1	20890621	20939650	59	64	123	0.48	1645	1994	3639	0.45
Kcnq5	chr1	21398398	21962650	8	3	11	0.73	215	293	508	0.42
Ogfrl1	chr1	23366423	23383210	7	10	17	0.41	401	419	820	0.49
Fam135a	chr1	24010757	24100460	10	10	20	0.5	62	40	102	0.61
Lmbrd1	chr1	24678041	24766301	54	62	116	0.47	744	630	1374	0.54
Adgrb3	chr1	25067475	25830205	31	38	69	0.45	270	223	493	0.55
Phf3	chr1	30802341	30873925	11	3	14	0.79	99	95	194	0.51
Ptp4a1	chr1	30940302	30950181	19	8	27	0.7	24	6	30	0.8
Rab23	chr1	33719887	33742564	15	11	26	0.58	182	172	354	0.51
Zfp451	chr1	33761540	33815456	20	19	39	0.51	32	29	61	0.52
Bend6	chr1	33852051	33907934	28	45	73	0.38	1319	1452	2771	0.48
Dst	chr1	33908212	34308662	32	31	63	0.51	2094	2374	4468	0.47
Imp4	chr1	34439828	34445747	6	4	10	0.6	117	73	190	0.62
Amer3	chr1	34578931	34590944	13	4	17	0.76	201	216	417	0.48
Arhgef4	chr1	34801721	34812754	58	53	111	0.52	780	686	1466	0.53
Fam168b	chr1	34813217	34843050	18	17	35	0.51	670	487	1157	0.58
Plekhb2	chr1	34849940	34879585	169	185	354	0.48	387	277	664	0.58
Kansl3	chr1	36335729	36369193	18	29	47	0.38	507	435	942	0.54
Lman2l	chr1	36422062	36445272	24	28	52	0.46	93	75	168	0.55
Actr1b	chr1	36699199	36710017	97	108	205	0.47	997	675	1672	0.6
Inpp4a	chr1	37299837	37410740	2	46	48	0.04	535	575	1110	0.48
Coa5	chr1	37417084	37430103	25	36	61	0.41	285	238	523	0.54
Lonrf2	chr1	38793651	38836715	11	8	19	0.58	937	828	1765	0.53
Chst10	chr1	38863871	38898263	40	36	76	0.53	378	365	743	0.51
Creg2	chr1	39618405	39651182	33	42	75	0.44	690	952	1642	0.42
Mrps9	chr1	42851232	42905683	6	11	17	0.35	92	96	188	0.49
Tgfbrap1	chr1	43047264	43098637	7	8	15	0.47	470	537	1007	0.47
AI597479	chr1	43098709	43115946	39	33	72	0.54	82	143	225	0.36
Fhl2	chr1	43123070	43198299	6	6	12	0.5	58	52	110	0.53
Tpp2	chr1	43933864	44003000	9	8	17	0.53	111	106	217	0.51
Kdelc1	chr1	44106545	44118926	5	6	11	0.45	25	18	43	0.58
Bivm	chr1	44118961	44144771	19	7	26	0.73	71	65	136	0.52
Ercc5	chr1	44146980	44181260	6	8	14	0.43	81	62	143	0.57
Gulp1	chr1	44551496	44796838	3	7	10	0.3	8	14	22	0.36
Slc40a1	chr1	45908069	45926536	6	7	13	0.46	29	26	55	0.53
Slc39a10	chr1	46807543	46925773	49	70	119	0.41	352	340	692	0.51
Tmeff2	chr1	50927522	51187270	25	22	47	0.53	92	66	158	0.58
Sdpr	chr1	51289125	51302960	6	10	16	0.38	72	74	146	0.49
Myo1b	chr1	51749757	51915978	6	6	12	0.5	112	92	204	0.55
Stat1	chr1	52119437	52161865	5	7	12	0.42	85	87	172	0.49
Gls	chr1	52163448	52233719	24	24	48	0.5	806	805	1611	0.5
Mfsd6	chr1	52656298	52727462	18	22	40	0.45	507	515	1022	0.5
Osgepl1	chr1	53312891	53326343	14	14	28	0.5	57	65	122	0.47
Asnsd1	chr1	53344616	53352752	9	16	25	0.36	82	31	113	0.73
Gtf3c3	chr1	54395876	54439026	8	2	10	0.8	146	129	275	0.53
Pgap1	chr1	54472999	54557684	7	9	16	0.44	120	103	223	0.54
Sf3b1	chr1	54985168	55027493	32	43	75	0.43	552	592	1144	0.48
Mob4	chr1	55131244	55154899	19	26	45	0.42	34	56	90	0.38
Rftn2	chr1	55170158	55227065	13	5	18	0.72	154	175	329	0.47
Mars2	chr1	55237176	55240058	6	8	14	0.43	17	10	27	0.63
Satb2	chr1	56793980	56980448	6	7	13	0.46	98	125	223	0.44
1700066M21Rik	chr1	57377594	57385423	13	5	18	0.72	25	31	56	0.45
Spats2l	chr1	57774161	57948398	13	8	21	0.62	92	79	171	0.54
Bzw1	chr1	58393135	58407354	73	87	160	0.46	132	109	241	0.55
Clk1	chr1	58411987	58424088	40	22	62	0.65	286	298	584	0.49
Nif3l1	chr1	58445155	58462276	6	8	14	0.43	118	73	191	0.62
Orc2	chr1	58462770	58505109	15	11	26	0.58	70	92	162	0.43
Fam126b	chr1	58522805	58586333	37	24	61	0.61	264	228	492	0.54
Trak2	chr1	58900448	58973482	42	23	65	0.65	763	562	1325	0.58
Stradb	chr1	58973526	58995126	5	12	17	0.29	40	59	99	0.4
Tmem237	chr1	59100583	59120695	7	7	14	0.5	212	202	414	0.51
Als2	chr1	59162755	59237231	7	4	11	0.64	232	289	521	0.45
Nop58	chr1	59684950	59711510	9	7	16	0.56	20	28	48	0.42
Bmpr2	chr1	59764269	59878081	16	19	35	0.46	533	411	944	0.56
Fam117b	chr1	59913005	59985348	9	9	18	0.5	155	140	295	0.53
Ica1l	chr1	59989067	60043512	7	5	12	0.58	102	108	210	0.49
Wdr12	chr1	60076867	60098500	4	9	13	0.31	99	96	195	0.51
Abi2	chr1	60408997	60481945	58	82	140	0.41	132	109	241	0.55
Raph1	chr1	60471729	60567074	9	15	24	0.38	166	197	363	0.46
Nrp2	chr1	62703316	62818692	8	12	20	0.4	158	125	283	0.56
Ino80d	chr1	63047800	63114267	3	7	10	0.3	68	55	123	0.55
Ndufs1	chr1	63143591	63176822	44	48	92	0.48	148	126	274	0.54
Adam23	chr1	63445881	63596104	18	18	36	0.5	739	1021	1760	0.42
Fastkd2	chr1	63730598	63753385	9	7	16	0.56	35	17	52	0.67
Klf7	chr1	64029447	64122328	2	9	11	0.18	102	65	167	0.61
Creb1	chr1	64532314	64604548	13	11	24	0.54	49	49	98	0.5
Mettl21a	chr1	64606472	64618552	10	1	11	0.91	47	31	78	0.6
Plekhm3	chr1	64789119	64956824	7	7	14	0.5	330	264	594	0.56
Idh1	chr1	65158615	65186479	21	19	40	0.52	137	203	340	0.4
Map2	chr1	66175245	66442583	147	120	267	0.55	2943	2442	5385	0.55
Unc80	chr1	66468295	66699148	24	33	57	0.42	755	855	1610	0.47
Lancl1	chr1	67000516	67038889	34	48	82	0.41	1152	1200	2352	0.49
Tmem169	chr1	72284361	72303104	12	11	23	0.52	77	77	154	0.5
March4	chr1	72427111	72536587	5	5	10	0.5	109	75	184	0.59
Smarcal1	chr1	72536690	72636790	10	9	19	0.53	273	281	554	0.49
Igfbp2	chr1	72824479	72852474	5	5	10	0.5	47	31	78	0.6
Igfbp5	chr1	72858064	72874865	24	25	49	0.49	1084	1442	2526	0.43
Aamp	chr1	74279839	74284738	45	41	86	0.52	368	268	636	0.58
Pnkd	chr1	74284598	74353692	78	51	129	0.6	2764	2522	5286	0.52
Tmbim1	chr1	74288246	74304336	10	2	12	0.83	188	343	531	0.35
Cnot9	chr1	74506039	74530842	6	7	13	0.46	156	191	347	0.45
Rnf25	chr1	74593747	74601397	16	10	26	0.62	94	102	196	0.48
Cnppd1	chr1	75135214	75142733	14	24	38	0.37	63	45	108	0.58
Fam134a	chr1	75142785	75147909	17	16	33	0.52	491	457	948	0.52
Abcb6	chr1	75171639	75180392	8	15	23	0.35	29	35	64	0.45
Atg9a	chr1	75180860	75192010	36	34	70	0.51	569	491	1060	0.54
Ankzf1	chr1	75192159	75199387	13	10	23	0.57	170	145	315	0.54
Stk16	chr1	75210828	75215606	15	9	24	0.62	155	112	267	0.58
Dnajb2	chr1	75236402	75245692	16	23	39	0.41	389	278	667	0.58
Ptprn	chr1	75247034	75264497	72	51	123	0.59	4379	3065	7444	0.59
Speg	chr1	75375296	75432320	5	8	13	0.38	545	543	1088	0.5
Gmppa	chr1	75435910	75443176	17	11	28	0.61	336	266	602	0.56
Asic4	chr1	75450509	75474340	9	4	13	0.69	59	62	121	0.49
Chpf	chr1	75474568	75479471	7	9	16	0.44	282	355	637	0.44
Tmem198	chr1	75479531	75485693	28	14	42	0.67	321	260	581	0.55
Stk11ip	chr1	75521528	75537335	11	5	16	0.69	93	72	165	0.56
Slc4a3	chr1	75545913	75559431	35	34	69	0.51	532	506	1038	0.51
Epha4	chr1	77367181	77515103	7	4	11	0.64	192	116	308	0.62
Sgpp2	chr1	78310043	78420289	24	16	40	0.6	224	191	415	0.54
Farsb	chr1	78417957	78488897	19	17	36	0.53	450	429	879	0.51
Acsl3	chr1	78657824	78707743	45	52	97	0.46	371	273	644	0.58
Scg2	chr1	79434668	79440090	104	109	213	0.49	450	314	764	0.59
Wdfy1	chr1	79702261	79776047	4	31	35	0.11	118	352	470	0.25
Serpine2	chr1	79794316	79858665	113	81	194	0.58	658	770	1428	0.46
Cul3	chr1	80264922	80340690	9	5	14	0.64	32	30	62	0.52
Dock10	chr1	80501067	80758706	8	3	11	0.73	201	203	404	0.5
Rhbdd1	chr1	82316456	82445366	11	5	16	0.69	125	170	295	0.42
Mff	chr1	82724889	82752390	26	30	56	0.46	186	132	318	0.58
Sphkap	chr1	83255441	83408393	33	32	65	0.51	1299	1171	2470	0.53
Pid1	chr1	84036292	84339845	21	16	37	0.57	99	66	165	0.6
Dner	chr1	84369838	84696221	50	43	93	0.54	589	593	1182	0.5
Trip12	chr1	84721188	84850008	12	14	26	0.46	291	287	578	0.5
Cab39	chr1	85793407	85851577	9	8	17	0.53	196	233	429	0.46
Itm2c	chr1	85894285	85908698	249	297	546	0.46	914	912	1826	0.5
Armc9	chr1	86154728	86278284	17	6	23	0.74	118	107	225	0.52
Ncl	chr1	86344718	86359455	19	8	27	0.7	524	540	1064	0.49
Cops7b	chr1	86582891	86606500	18	6	24	0.75	112	87	199	0.56
Eif4e2	chr1	87213900	87240488	13	14	27	0.48	332	297	629	0.53
Gigyf2	chr1	87326980	87450810	18	11	29	0.62	172	221	393	0.44
Ngef	chr1	87476828	87573870	50	34	84	0.6	738	548	1286	0.57
Atg16l1	chr1	87756005	87792428	21	12	33	0.64	47	45	92	0.51
Dgkd	chr1	87853272	87945177	29	8	37	0.78	143	115	258	0.55
Arl4c	chr1	88698224	88702191	6	6	12	0.5	152	100	252	0.6
Sh3bp4	chr1	89070461	89155068	1	9	10	0.1	165	190	355	0.46
Agap1	chr1	89454810	89895282	5	5	10	0.5	917	946	1863	0.49
Cops8	chr1	90603424	90613341	22	13	35	0.63	439	330	769	0.57
Lrrfip1	chr1	90998427	91128944	26	29	55	0.47	384	376	760	0.51
Ramp1	chr1	91179821	91225196	3	8	11	0.27	279	251	530	0.53
Ube2f	chr1	91249689	91286520	7	12	19	0.37	102	146	248	0.41
Scly	chr1	91298294	91321080	10	6	16	0.62	85	86	171	0.5
Per2	chr1	91415976	91459402	9	11	20	0.45	166	171	337	0.49
Asb1	chr1	91539454	91559590	9	10	19	0.47	113	83	196	0.58
Hdac4	chr1	91928778	92195670	7	6	13	0.54	73	68	141	0.52
Ndufa10	chr1	92439707	92473758	41	34	75	0.55	435	433	868	0.5
Kif1a	chr1	93015454	93101893	51	62	113	0.45	3832	4170	8002	0.48
Ppp1r7	chr1	93343644	93367622	23	21	44	0.52	656	520	1176	0.56
Hdlbp	chr1	93405939	93478917	22	23	45	0.49	209	226	435	0.48
Sept2	chr1	93478967	93509733	17	18	35	0.49	128	144	272	0.47
Farp2	chr1	93512103	93621976	5	5	10	0.5	52	115	167	0.31
Stk25	chr1	93620750	93654216	7	14	21	0.33	529	825	1354	0.39
Bok	chr1	93685574	93695770	7	6	13	0.54	34	12	46	0.74
Thap4	chr1	93705390	93754838	5	8	13	0.38	108	117	225	0.48
Atg4b	chr1	93755032	93789529	25	25	50	0.5	118	99	217	0.54
Dtymk	chr1	93792575	93801934	22	10	32	0.69	121	142	263	0.46
Fam174a	chr1	95313627	95335284	6	7	13	0.46	205	105	310	0.66
D1Ertd622e	chr1	97643901	97662018	22	23	45	0.49	100	91	191	0.52
Ppip5k2	chr1	97706042	97770406	5	12	17	0.29	113	114	227	0.5
Pam	chr1	97821090	98095658	8	39	47	0.17	464	510	974	0.48
Cdh20	chr1	104768818	104995481	8	6	14	0.57	141	110	251	0.56
Rnf152	chr1	105276916	105356988	5	7	12	0.42	184	118	302	0.61
Pign	chr1	105518420	105663726	6	4	10	0.6	134	106	240	0.56
2310035C23Rik	chr1	105663840	105755131	12	15	27	0.44	108	91	199	0.54
Phlpp1	chr1	106171868	106394245	8	9	17	0.47	401	308	709	0.57
Bcl2	chr1	106538175	106714290	10	8	18	0.56	45	62	107	0.42
Kdsr	chr1	106720409	106759742	11	16	27	0.41	169	114	283	0.6
Cdh7	chr1	109982189	110145272	11	3	14	0.79	128	117	245	0.52
Cdh19	chr1	110888001	110977593	5	8	13	0.38	36	29	65	0.55
Tsn	chr1	118298516	118311132	20	11	31	0.65	107	90	197	0.54
Nifk	chr1	118321842	118333831	7	6	13	0.54	69	55	124	0.56
Clasp1	chr1	118389057	118609462	11	12	23	0.48	231	213	444	0.52
Ralb	chr1	119470304	119504782	14	10	24	0.58	63	83	146	0.43
Ptpn4	chr1	119652466	119837542	11	6	17	0.65	64	58	122	0.52
Tmem177	chr1	119907889	119913168	8	4	12	0.67	58	65	123	0.47
Insig2	chr1	121304352	121332589	33	37	70	0.47	104	143	247	0.42
Ccdc93	chr1	121431066	121506460	4	8	12	0.33	225	137	362	0.62
Dpp10	chr1	123332137	124846034	54	56	110	0.49	336	307	643	0.52
Slc35f5	chr1	125560410	125595823	10	9	19	0.53	29	35	64	0.45
Lypd1	chr1	125867621	125913151	16	14	30	0.53	576	314	890	0.65
Mgat5	chr1	127204972	127488334	4	6	10	0.4	889	743	1632	0.54
Ccnt2	chr1	127774163	127804837	14	10	24	0.58	75	116	191	0.39
Rab3gap1	chr1	127868736	127943876	41	52	93	0.44	109	81	190	0.57
R3hdm1	chr1	128103292	128237738	32	22	54	0.59	243	199	442	0.55
Ubxn4	chr1	128243897	128279378	11	8	19	0.58	439	384	823	0.53
Pfkfb2	chr1	130689042	130729253	16	8	24	0.67	252	235	487	0.52
Rassf5	chr1	131176409	131245178	5	10	15	0.33	128	146	274	0.47
Srgap2	chr1	131285250	131527361	8	23	31	0.26	434	319	753	0.58
Slc41a1	chr1	131828011	131848863	9	13	22	0.41	1414	1368	2782	0.51
Nucks1	chr1	131910457	131936321	18	10	28	0.64	244	181	425	0.57
Mfsd4a	chr1	132022805	132068062	12	20	32	0.38	360	413	773	0.47
Tmcc2	chr1	132356314	132391807	6	14	20	0.3	1514	1282	2796	0.54
Dstyk	chr1	132417181	132466959	15	10	25	0.6	233	128	361	0.65
Cntn2	chr1	132509424	132543251	22	22	44	0.5	976	770	1746	0.56
Nfasc	chr1	132564689	132741833	39	39	78	0.5	2571	2114	4685	0.55
Lrrn2	chr1	132880354	132940005	24	23	47	0.51	697	568	1265	0.55
Mdm4	chr1	132986104	133030587	11	9	20	0.55	466	332	798	0.58
Ppp1r15b	chr1	133131165	133139800	12	19	31	0.39	107	116	223	0.48
Plekha6	chr1	133163767	133303435	9	9	18	0.5	442	427	869	0.51
Atp2b4	chr1	133702673	133801038	23	9	32	0.72	407	419	826	0.49
Prelp	chr1	133910303	133929977	13	5	18	0.72	278	164	442	0.63
Fmod	chr1	134037514	134048277	8	6	14	0.57	324	176	500	0.65
Adora1	chr1	134199214	134235457	98	135	233	0.42	1157	1175	2332	0.5
Ppfia4	chr1	134296782	134344757	27	28	55	0.49	1023	960	1983	0.52
Tmem183a	chr1	134346096	134362001	33	31	64	0.52	97	47	144	0.67
Cyb5r1	chr1	134405560	134411740	3	7	10	0.3	58	62	120	0.48
Adipor1	chr1	134415377	134433351	15	22	37	0.41	251	286	537	0.47
Klhl12	chr1	134455495	134490880	17	14	31	0.55	62	65	127	0.49
Rabif	chr1	134494659	134507885	27	26	53	0.51	73	45	118	0.62
Syt2	chr1	134646563	134753149	32	25	57	0.56	1417	1298	2715	0.52
Ppp1r12b	chr1	134754657	134955965	13	16	29	0.45	542	607	1149	0.47
Arl8a	chr1	135146833	135156268	11	3	14	0.79	972	742	1714	0.57
Gpr37l1	chr1	135160249	135167681	29	44	73	0.4	836	1101	1937	0.43
Rnpep	chr1	135262698	135284423	26	19	45	0.58	202	129	331	0.61
Shisa4	chr1	135371056	135375278	11	7	18	0.61	496	372	868	0.57
Ipo9	chr1	135382314	135430491	55	22	77	0.71	723	651	1374	0.53
Nav1	chr1	135434579	135688116	9	1	10	0.9	512	309	821	0.62
Csrp1	chr1	135729196	135752229	38	66	104	0.37	735	869	1604	0.46
Phlda3	chr1	135766084	135769134	3	7	10	0.3	87	88	175	0.5
Tmem9	chr1	136008218	136035030	21	21	42	0.5	385	261	646	0.6
Camsap2	chr1	136268122	136346399	12	8	20	0.6	636	683	1319	0.48
Ddx59	chr1	136415270	136456192	6	8	14	0.43	17	39	56	0.3
Nek7	chr1	138483836	138619757	39	43	82	0.48	138	137	275	0.5
B3galt2	chr1	143640696	143649937	14	6	20	0.7	32	43	75	0.43
Glrx2	chr1	143739223	143749678	24	32	56	0.43	385	406	791	0.49
Trove2	chr1	143750789	143777058	18	10	28	0.64	274	211	485	0.56
Rgs2	chr1	143999337	144004149	6	8	14	0.43	122	115	237	0.51
Brinp3	chr1	146495665	146902474	11	14	25	0.44	47	52	99	0.47
BC003331	chr1	150361310	150393055	6	10	16	0.38	54	47	101	0.53
Tpr	chr1	150392837	150449935	7	3	10	0.7	268	304	572	0.47
Ivns1abp	chr1	151344308	151364445	103	100	203	0.51	481	501	982	0.49
Swt1	chr1	151367697	151428450	5	5	10	0.5	11	11	22	0.5
Trmt1l	chr1	151428546	151458183	21	19	40	0.52	83	96	179	0.46
Rnf2	chr1	151469405	151500922	21	13	34	0.62	23	16	39	0.59
Edem3	chr1	151755343	151822328	5	13	18	0.28	136	147	283	0.48
Rgl1	chr1	152516761	152766270	13	23	36	0.36	214	261	475	0.45
Arpc5	chr1	152766541	152775580	32	25	57	0.56	1019	917	1936	0.53
Smg7	chr1	152836994	152902684	20	11	31	0.65	273	372	645	0.42
Nmnat2	chr1	152954938	153119266	64	62	126	0.51	740	822	1562	0.47
Dhx9	chr1	153455755	153487689	14	13	27	0.52	286	374	660	0.43
Rgs8	chr1	153652952	153697669	48	64	112	0.43	3473	2599	6072	0.57
Rgs16	chr1	153740352	153745468	10	15	25	0.4	122	88	210	0.58
Glul	chr1	153899928	153909723	19	19	38	0.5	6107	5387	11494	0.53
Cacna1e	chr1	154390805	154884786	6	10	16	0.38	213	237	450	0.47
Stx6	chr1	155158676	155207567	21	20	41	0.51	198	167	365	0.54
Xpr1	chr1	155275656	155417444	10	13	23	0.43	389	295	684	0.57
Qsox1	chr1	155778154	155812899	8	7	15	0.53	151	131	282	0.54
Cep350	chr1	155844963	155974436	4	6	10	0.4	185	181	366	0.51
Tor1aip1	chr1	156004598	156036480	11	21	32	0.34	157	171	328	0.48
Tor1aip2	chr1	156035663	156068861	13	10	23	0.57	711	484	1195	0.59
Fam163a	chr1	156075955	156205455	11	6	17	0.65	70	98	168	0.42
Soat1	chr1	156428107	156474328	15	14	29	0.52	58	57	115	0.5
Abl2	chr1	156558170	156649619	6	8	14	0.43	199	211	410	0.49
Fam20b	chr1	156678544	156719027	13	18	31	0.42	475	518	993	0.48
Ralgps2	chr1	156804165	156939838	14	13	27	0.52	224	204	428	0.52
Brinp2	chr1	158245264	158356528	33	43	76	0.43	224	292	516	0.43
Astn1	chr1	158362100	158691786	18	36	54	0.33	607	578	1185	0.51
Tnr	chr1	159523738	159931729	6	10	16	0.38	384	235	619	0.62
Rabgap1l	chr1	160219173	160793476	12	21	33	0.36	36	45	81	0.44
Klhl20	chr1	161088374	161131510	11	9	20	0.55	28	17	45	0.62
Prdx6	chr1	161240111	161251210	61	48	109	0.56	10	32	42	0.24
Suco	chr1	161816111	161877090	5	9	14	0.36	80	53	133	0.6
Dnm3	chr1	161982449	162478328	36	43	79	0.46	906	1024	1930	0.47
Mettl13	chr1	162533670	162548345	4	6	10	0.4	64	45	109	0.59
Vamp4	chr1	162570195	162599086	57	66	123	0.46	446	402	848	0.53
Prrc2c	chr1	162671784	162740570	17	17	34	0.5	427	400	827	0.52
Gorab	chr1	163384902	163403669	6	7	13	0.46	80	58	138	0.58
Kifap3	chr1	163762137	163917107	92	104	196	0.47	474	281	755	0.63
Scyl3	chr1	163929099	163955126	12	19	31	0.39	83	59	142	0.58
Slc19a2	chr1	164249045	164265385	9	8	17	0.53	127	107	234	0.54
Ccdc181	chr1	164275597	164287847	8	9	17	0.47	92	76	168	0.55
Blzf1	chr1	164289799	164307484	15	12	27	0.56	56	57	113	0.5
Atp1b1	chr1	164437098	164458355	303	230	533	0.57	2047	2435	4482	0.46
Sft2d2	chr1	165174340	165194443	13	1	14	0.93	265	129	394	0.67
Tiprl	chr1	165212285	165282451	14	11	25	0.56	134	76	210	0.64
Mpzl1	chr1	165592180	165634560	10	9	19	0.53	218	120	338	0.64
Creg1	chr1	165763731	165775304	13	16	29	0.45	207	146	353	0.59
Ildr2	chr1	166254059	166316832	10	5	15	0.67	759	519	1278	0.59
Tada1	chr1	166379166	166393621	15	19	34	0.44	165	157	322	0.51
Pogk	chr1	166393609	166409850	9	10	19	0.47	408	293	701	0.58
Aldh9a1	chr1	167349990	167368530	9	8	17	0.53	248	170	418	0.59
Rxrg	chr1	167598361	167639623	8	7	15	0.53	15	13	28	0.54
Pbx1	chr1	168119363	168432264	16	22	38	0.42	405	515	920	0.44
Rgs5	chr1	169655500	169695813	92	30	122	0.75	465	184	649	0.72
Rgs4	chr1	169741476	169747642	252	200	452	0.56	854	798	1652	0.52
Hsd17b7	chr1	169949534	169969240	9	3	12	0.75	135	98	233	0.58
Uap1	chr1	170141222	170174964	6	9	15	0.4	154	95	249	0.62
Uhmk1	chr1	170199255	170215435	6	6	12	0.5	32	42	74	0.43
Nos1ap	chr1	170314699	170589849	12	13	25	0.48	851	791	1642	0.52
Atf6	chr1	170704456	170867787	11	15	26	0.42	291	304	595	0.49
Ppox	chr1	171276990	171281192	12	14	26	0.46	147	171	318	0.46
Usp21	chr1	171281948	171287961	12	17	29	0.41	130	135	265	0.49
Ufc1	chr1	171288563	171294982	4	8	12	0.33	49	42	91	0.54
Dedd	chr1	171327164	171342501	3	7	10	0.3	113	108	221	0.51
Nit1	chr1	171342234	171345645	9	8	17	0.53	36	28	64	0.56
Vangl2	chr1	172000959	172027314	6	4	10	0.6	98	81	179	0.55
Ncstn	chr1	172066012	172082749	23	23	46	0.5	217	198	415	0.52
Copa	chr1	172082528	172122332	66	68	134	0.49	1151	836	1987	0.58
Pex19	chr1	172126742	172136497	33	19	52	0.63	195	111	306	0.64
Dcaf8	chr1	172148014	172196393	82	79	161	0.51	907	620	1527	0.59
Pea15a	chr1	172196727	172206781	228	287	515	0.44	1970	2262	4232	0.47
Atp1a2	chr1	172271708	172298064	213	214	427	0.5	11730	9367	21097	0.56
Igsf8	chr1	172312366	172319843	99	95	194	0.51	625	735	1360	0.46
Kcnj9	chr1	172320500	172329332	28	25	53	0.53	662	752	1414	0.47
Kcnj10	chr1	172341209	172374085	38	25	63	0.6	769	707	1476	0.52
Cadm3	chr1	173334253	173367695	126	112	238	0.53	1450	1541	2991	0.48
Fmn2	chr1	174501824	174822729	8	11	19	0.42	403	359	762	0.53
Grem2	chr1	174833784	174921915	10	12	22	0.45	54	86	140	0.39
Rgs7	chr1	175059075	175492813	9	10	19	0.47	132	128	260	0.51
Fh1	chr1	175601377	175625635	19	18	37	0.51	286	240	526	0.54
Cep170	chr1	176729071	176814177	28	36	64	0.44	367	307	674	0.54
Sdccag8	chr1	176814659	177020437	3	7	10	0.3	80	29	109	0.73
Akt3	chr1	177020075	177258411	5	16	21	0.24	203	183	386	0.53
Adss	chr1	177763175	177796695	28	20	48	0.58	251	131	382	0.66
Hnrnpu	chr1	178321107	178337810	70	74	144	0.49	1272	1062	2334	0.54
Efcab2	chr1	178405880	178483250	14	6	20	0.7	15	17	32	0.47
Smyd3	chr1	178955030	179518053	17	12	29	0.59	226	123	349	0.65
Cnst	chr1	179546345	179627473	25	15	40	0.62	582	425	1007	0.58
Cdc42bpa	chr1	179959967	180165606	11	6	17	0.65	1166	998	2164	0.54
Adck3	chr1	180165237	180196020	18	8	26	0.69	180	136	316	0.57
Itpkb	chr1	180330475	180424802	10	15	25	0.4	171	122	293	0.58
Stum	chr1	180432372	180483520	9	15	24	0.38	1847	1689	3536	0.52
Parp1	chr1	180568974	180601254	25	24	49	0.51	424	363	787	0.54
Sde2	chr1	180851150	180868113	26	14	40	0.65	285	197	482	0.59
Ephx1	chr1	180989555	181017569	9	7	16	0.56	60	73	133	0.45
Nvl	chr1	181087137	181144220	17	7	24	0.71	440	193	633	0.7
Cnih4	chr1	181150344	181168994	16	9	25	0.64	204	116	320	0.64
Wdr26	chr1	181173225	181211978	8	13	21	0.38	177	190	367	0.48
Cnih3	chr1	181352627	181460641	19	13	32	0.59	364	211	575	0.63
Lbr	chr1	181815314	181842401	11	14	25	0.44	24	18	42	0.57
Enah	chr1	181896383	182019980	12	18	30	0.4	954	587	1541	0.62
Srp9	chr1	182124736	182132415	29	21	50	0.58	307	121	428	0.72
Degs1	chr1	182275769	182282759	26	27	53	0.49	77	93	170	0.45
Fbxo28	chr1	182313101	182341606	8	12	20	0.4	142	163	305	0.47
Trp53bp2	chr1	182409166	182462436	13	7	20	0.65	188	180	368	0.51
Capn2	chr1	182467258	182517483	20	28	48	0.42	339	253	592	0.57
Susd4	chr1	182763909	182896596	42	32	74	0.57	823	553	1376	0.6
Aida	chr1	183297059	183324501	7	7	14	0.5	189	91	280	0.68
Mia3	chr1	183326235	183369565	37	32	69	0.54	511	547	1058	0.48
Taf1a	chr1	183388884	183410201	4	6	10	0.4	116	80	196	0.59
Rab3gap2	chr1	185204086	185286746	19	16	35	0.54	339	365	704	0.48
Iars2	chr1	185286661	185329416	7	13	20	0.35	276	243	519	0.53
Bpnt1	chr1	185329523	185357772	21	7	28	0.75	339	189	528	0.64
Slc30a10	chr1	185454847	185468762	7	4	11	0.64	217	158	375	0.58
Gpatch2	chr1	187215392	187369044	10	9	19	0.53	130	127	257	0.51
Esrrg	chr1	187608790	188214884	16	22	38	0.42	184	155	339	0.54
Kcnk2	chr1	189207929	189402704	11	7	18	0.61	290	154	444	0.65
Smyd2	chr1	189880491	189922376	19	14	33	0.58	326	536	862	0.38
Prox1	chr1	190118034	190170680	7	7	14	0.5	124	130	254	0.49
Rps6kc1	chr1	190772878	190912140	11	9	20	0.55	237	157	394	0.6
Angel2	chr1	190925107	190946962	13	13	26	0.5	193	245	438	0.44
Tmem206	chr1	191325964	191352925	8	3	11	0.73	159	119	278	0.57
Ints7	chr1	191575635	191623690	14	5	19	0.74	253	116	369	0.69
Lpgat1	chr1	191717565	191784255	32	36	68	0.47	719	726	1445	0.5
Kcnh1	chr1	192190375	192510159	5	5	10	0.5	302	255	557	0.54
Syt14	chr1	192885673	193035862	6	14	20	0.3	94	124	218	0.43
Camk1g	chr1	193346345	193370325	13	16	29	0.45	143	121	264	0.54
Plxna2	chr1	194619828	194816869	11	11	22	0.5	297	341	638	0.47
Cd34	chr1	194938820	194961292	19	9	28	0.68	46	46	92	0.5
Plekhg1	chr10	3740250	3967303	7	6	13	0.54	161	162	323	0.5
Mthfd1l	chr10	3972781	4167081	4	6	10	0.4	67	54	121	0.55
Akap12	chr10	4266328	4359471	6	10	16	0.38	372	295	667	0.56
Rmnd1	chr10	4403167	4432404	9	1	10	0.9	358	172	530	0.68
Armt1	chr10	4429205	4455140	5	6	11	0.45	87	103	190	0.46
Syne1	chr10	5020191	5550692	100	70	170	0.59	2211	2164	4375	0.51
Rgs17	chr10	5825662	5922400	10	14	24	0.42	415	387	802	0.52
Ipcef1	chr10	6885778	7054958	6	11	17	0.35	548	525	1073	0.51
Lrp11	chr10	7589761	7625483	20	32	52	0.38	382	329	711	0.54
Pcmt1	chr10	7629379	7681144	46	77	123	0.37	379	279	658	0.58
Ginm1	chr10	7767946	7780948	7	3	10	0.7	36	27	63	0.57
Ppil4	chr10	7792882	7822565	10	18	28	0.36	162	154	316	0.51
Ust	chr10	8204752	8518825	5	15	20	0.25	225	222	447	0.5
Sash1	chr10	8722216	9027745	6	10	16	0.38	264	232	496	0.53
Samd5	chr10	9262460	9676513	3	8	11	0.27	40	22	62	0.65
Stxbp5	chr10	9755546	9901227	5	5	10	0.5	98	79	177	0.55
Grm1	chr10	10686058	11082380	35	22	57	0.61	565	522	1087	0.52
Shprh	chr10	11149318	11217595	11	11	22	0.5	122	130	252	0.48
Fbxo30	chr10	11281329	11297969	6	11	17	0.35	46	28	74	0.62
Utrn	chr10	12382186	12869689	29	29	58	0.5	363	355	718	0.51
Fuca2	chr10	13500568	13517275	17	18	35	0.49	85	112	197	0.43
Pex3	chr10	13523841	13553150	8	8	16	0.5	46	49	95	0.48
Aig1	chr10	13647053	13869037	8	3	11	0.73	193	178	371	0.52
Hivep2	chr10	13965778	14151378	17	11	28	0.61	664	593	1257	0.53
Nhsl1	chr10	18318561	18533892	11	7	18	0.61	146	146	292	0.5
Arfgef3	chr10	18588010	18743758	8	6	14	0.57	216	256	472	0.46
Ifngr1	chr10	19591957	19610225	7	3	10	0.7	60	62	122	0.49
Bclaf1	chr10	20312077	20342644	26	17	43	0.6	32	38	70	0.46
Pde7b	chr10	20397051	20725068	5	6	11	0.45	681	494	1175	0.58
Ahi1	chr10	20952489	21080429	58	78	136	0.43	391	502	893	0.44
Tbpl1	chr10	22703876	22732379	33	41	74	0.45	24	20	44	0.55
Slc18b1	chr10	23796649	23827969	8	14	22	0.36	62	82	144	0.43
Stx7	chr10	24149287	24188961	30	56	86	0.35	521	726	1247	0.42
Med23	chr10	24869985	24913529	3	7	10	0.3	55	54	109	0.5
Akap7	chr10	25169089	25299210	13	17	30	0.43	364	337	701	0.52
Epb41l2	chr10	25359797	25523519	20	27	47	0.43	334	360	694	0.48
Tmem200a	chr10	25991181	26079052	7	11	18	0.39	16	16	32	0.5
L3mbtl3	chr10	26274460	26375992	4	7	11	0.36	85	77	162	0.52
Ptprk	chr10	28074480	28597397	14	7	21	0.67	157	126	283	0.55
Soga3	chr10	29143280	29201298	25	19	44	0.57	520	387	907	0.57
9330159F19Rik	chr10	29198941	29230779	8	16	24	0.33	717	711	1428	0.5
Echdc1	chr10	29311996	29346661	7	7	14	0.5	211	359	570	0.37
Rnf146	chr10	29344175	29362442	50	43	93	0.54	310	444	754	0.41
Ncoa7	chr10	30645581	30803360	32	26	58	0.55	406	513	919	0.44
Clvs2	chr10	33512285	33624600	9	4	13	0.69	20	12	32	0.62
Tspyl1	chr10	34282189	34284885	150	124	274	0.55	838	893	1731	0.48
Tspyl4	chr10	34297420	34301320	312	279	591	0.53	2478	2375	4853	0.51
Hdac2	chr10	36974543	37001889	5	7	12	0.42	272	212	484	0.56
Fyn	chr10	39369768	39565381	8	9	17	0.47	547	571	1118	0.49
Cdk19	chr10	40349307	40483818	16	19	35	0.46	260	233	493	0.53
Ddo	chr10	40629974	40681847	3	13	16	0.19	40	62	102	0.39
Cdc40	chr10	40831620	40883143	17	22	39	0.44	150	74	224	0.67
Wasf1	chr10	40883533	40938569	40	57	97	0.41	661	550	1211	0.55
Fig4	chr10	41188171	41303241	15	19	34	0.44	110	124	234	0.47
Zbtb24	chr10	41450357	41465582	4	9	13	0.31	112	72	184	0.61
Cd164	chr10	41519499	41531042	50	47	97	0.52	30	25	55	0.55
Sesn1	chr10	41810573	41908436	30	20	50	0.6	292	237	529	0.55
Lace1	chr10	42312580	42478589	9	7	16	0.56	39	14	53	0.74
Snx3	chr10	42502053	42535369	20	22	42	0.48	191	302	493	0.39
Ostm1	chr10	42678915	42702462	32	35	67	0.48	254	219	473	0.54
Rtn4ip1	chr10	43901713	43947864	18	12	30	0.6	168	183	351	0.48
Prep	chr10	45067213	45159981	8	15	23	0.35	139	110	249	0.56
Hace1	chr10	45577570	45712345	12	12	24	0.5	99	100	199	0.5
Grik2	chr10	49094841	49789255	11	10	21	0.52	222	139	361	0.61
Ascc3	chr10	50592668	50851202	7	6	13	0.54	52	55	107	0.49
Dcbld1	chr10	52233583	52321378	11	5	16	0.69	49	38	87	0.56
Gopc	chr10	52337023	52382124	8	6	14	0.57	139	133	272	0.51
Nus1	chr10	52417546	52440192	12	19	31	0.39	359	427	786	0.46
Slc35f1	chr10	52690500	53111622	20	24	44	0.45	206	214	420	0.49
Man1a	chr10	53904784	54076547	8	5	13	0.62	187	189	376	0.5
Gja1	chr10	56377299	56390419	192	55	247	0.78	663	1259	1922	0.34
Hsf2	chr10	57486186	57513143	2	13	15	0.13	55	47	102	0.54
Serinc1	chr10	57515773	57532529	497	348	845	0.59	3425	4082	7507	0.46
Pkib	chr10	57631980	57741112	7	9	16	0.44	19	23	42	0.45
Smpdl3a	chr10	57794543	57811830	7	4	11	0.64	26	21	47	0.55
Gcc2	chr10	58254293	58305599	29	24	53	0.55	144	130	274	0.53
Lims1	chr10	58323433	58424691	9	2	11	0.82	82	44	126	0.65
Ranbp2	chr10	58446851	58494155	12	13	25	0.48	127	86	213	0.6
P4ha1	chr10	59323244	59373304	25	16	41	0.61	160	184	344	0.47
Micu1	chr10	59702481	59864134	27	36	63	0.43	1121	1357	2478	0.45
Ddit4	chr10	59949674	59951770	11	6	17	0.65	301	190	491	0.61
Spock2	chr10	60106256	60135198	120	137	257	0.47	21053	17587	38640	0.54
Psap	chr10	60277627	60302600	608	698	1306	0.47	12520	10839	23359	0.54
Slc29a3	chr10	60712071	60752849	8	4	12	0.67	112	149	261	0.43
Sgpl1	chr10	61098641	61147684	16	15	31	0.52	82	70	152	0.54
Lrrc20	chr10	61475799	61582791	12	18	30	0.4	104	132	236	0.44
Sar1a	chr10	61680303	61693297	82	63	145	0.57	316	317	633	0.5
Aifm2	chr10	61715262	61739260	6	6	12	0.5	106	84	190	0.56
Gm5424	chr10	62071021	62072571	19	0	19	1	6	16	22	0.27
2010107G23Rik	chr10	62107655	62111074	5	7	12	0.42	174	239	413	0.42
Tspan15	chr10	62185395	62231277	11	7	18	0.61	219	217	436	0.5
Hk1	chr10	62268854	62379916	131	114	245	0.53	2172	1936	4108	0.53
Supv3l1	chr10	62429328	62451295	7	7	14	0.5	87	48	135	0.64
Vps26a	chr10	62454842	62486805	38	35	73	0.52	215	182	397	0.54
Kif1bp	chr10	62558469	62578457	23	8	31	0.74	317	449	766	0.41
Ddx21	chr10	62580246	62602316	7	9	16	0.44	68	58	126	0.54
Tet1	chr10	62804569	62887581	3	9	12	0.25	43	88	131	0.33
Slc25a16	chr10	62920632	62946499	8	10	18	0.44	426	211	637	0.67
Rufy2	chr10	62980222	63018742	22	11	33	0.67	448	404	852	0.53
Hnrnph3	chr10	63014663	63023932	16	15	31	0.52	247	232	479	0.52
Lrrtm3	chr10	63928496	64090255	39	33	72	0.54	25	23	48	0.52
Reep3	chr10	67009188	67096988	5	8	13	0.38	285	209	494	0.58
Jmjd1c	chr10	67096326	67256326	9	8	17	0.53	114	98	212	0.54
Zfp365	chr10	67886104	67912662	52	74	126	0.41	422	459	881	0.48
Ank3	chr10	69533579	70027436	21	32	53	0.4	2306	2227	4533	0.51
Fam13c	chr10	70440083	70558736	15	12	27	0.56	187	167	354	0.53
Phyhipl	chr10	70557685	70599291	42	39	81	0.52	738	811	1549	0.48
Tfam	chr10	71225476	71238330	5	5	10	0.5	129	72	201	0.64
Zwint	chr10	72654845	72674964	273	373	646	0.42	4054	3949	8003	0.51
Pcdh15	chr10	73096265	74649831	5	8	13	0.38	123	113	236	0.52
Gnaz	chr10	74967089	75016907	19	25	44	0.43	420	457	877	0.48
Rab36	chr10	75036894	75054748	11	20	31	0.35	140	105	245	0.57
Specc1l	chr10	75212036	75312400	9	7	16	0.56	259	208	467	0.55
Adora2a	chr10	75316861	75334792	16	11	27	0.59	237	246	483	0.49
Gucd1	chr10	75506813	75517967	6	8	14	0.43	83	72	155	0.54
Susd2	chr10	75636618	75644008	5	5	10	0.5	154	114	268	0.57
Cabin1	chr10	75646109	75764361	14	15	29	0.48	536	379	915	0.59
Zfp280b	chr10	76032400	76042970	11	6	17	0.65	129	98	227	0.57
S100b	chr10	76253835	76261319	15	21	36	0.42	153	201	354	0.43
Dip2a	chr10	76263048	76345291	9	10	19	0.47	215	210	425	0.51
Mcm3ap	chr10	76468970	76515859	11	8	19	0.58	154	140	294	0.52
Lss	chr10	76531564	76557139	8	15	23	0.35	352	481	833	0.42
Col6a1	chr10	76708791	76726044	8	10	18	0.44	410	426	836	0.49
Slc19a1	chr10	77032268	77050432	9	8	17	0.53	162	153	315	0.51
Col18a1	chr10	77052177	77166530	6	5	11	0.55	164	182	346	0.47
Pofut2	chr10	77259222	77269586	15	8	23	0.65	84	86	170	0.49
Adarb1	chr10	77290726	77418273	23	15	38	0.61	1671	1327	2998	0.56
Fam207a	chr10	77486654	77516924	12	10	22	0.55	273	324	597	0.46
Pttg1ip	chr10	77581766	77598732	26	21	47	0.55	289	259	548	0.53
Sumo3	chr10	77606096	77618331	27	23	50	0.54	617	591	1208	0.51
Ube2g2	chr10	77622320	77645990	29	28	57	0.51	60	52	112	0.54
Trpm2	chr10	77907721	77969911	10	12	22	0.45	182	257	439	0.41
1810043G02Rik	chr10	77978529	77985438	10	5	15	0.67	50	69	119	0.42
Pfkl	chr10	77986946	78009796	55	75	130	0.42	615	629	1244	0.49
D10Jhu81e	chr10	78162066	78169768	17	16	33	0.52	330	487	817	0.4
Pwp2	chr10	78170908	78185171	8	8	16	0.5	85	70	155	0.55
Agpat3	chr10	78269173	78352484	12	14	26	0.46	1558	1461	3019	0.52
Rrp1	chr10	78400361	78413043	90	84	174	0.52	580	588	1168	0.5
Pdxk	chr10	78436746	78464948	61	23	84	0.73	1620	1428	3048	0.53
Ilvbl	chr10	78574344	78584502	19	11	30	0.63	132	136	268	0.49
Slc1a6	chr10	78780495	78814825	7	4	11	0.64	8	18	26	0.31
2610008E11Rik	chr10	79064373	79097621	8	5	13	0.62	122	68	190	0.64
Mier2	chr10	79540244	79558901	8	4	12	0.67	48	80	128	0.38
Tpgs1	chr10	79669409	79676126	3	8	11	0.27	36	41	77	0.47
Bsg	chr10	79704357	79711979	64	54	118	0.54	2067	1873	3940	0.52
Polrmt	chr10	79736116	79746589	7	13	20	0.35	130	190	320	0.41
Palm	chr10	79793571	79820915	35	36	71	0.49	909	762	1671	0.54
Plppr3	chr10	79860474	79874634	17	10	27	0.63	235	205	440	0.53
Med16	chr10	79894706	79908941	19	18	37	0.51	220	275	495	0.44
R3hdm4	chr10	79910051	79917047	47	33	80	0.59	2373	1324	3697	0.64
Wdr18	chr10	79959988	79969247	13	14	27	0.48	27	32	59	0.46
Polr2e	chr10	80035952	80039659	10	4	14	0.71	90	75	165	0.55
Stk11	chr10	80115691	80130685	8	9	17	0.47	383	260	643	0.6
Cbarp	chr10	80130433	80140135	71	93	164	0.43	459	499	958	0.48
Atp5d	chr10	80138767	80145818	20	8	28	0.71	534	590	1124	0.48
Cirbp	chr10	80165989	80172691	19	22	41	0.46	320	322	642	0.5
Mum1	chr10	80226433	80245144	9	12	21	0.43	53	71	124	0.43
Dazap1	chr10	80261466	80288413	16	17	33	0.48	63	55	118	0.53
Apc2	chr10	80295957	80318257	9	10	19	0.47	580	516	1096	0.53
2310011J03Rik	chr10	80318254	80320548	7	6	13	0.54	64	51	115	0.56
Plk5	chr10	80356458	80365489	10	8	18	0.56	44	61	105	0.42
Rexo1	chr10	80540925	80562271	6	14	20	0.3	145	163	308	0.47
Scamp4	chr10	80602881	80615783	27	22	49	0.55	284	177	461	0.62
Mob3a	chr10	80685252	80701820	7	6	13	0.54	24	57	81	0.3
Ap3d1	chr10	80706955	80742284	20	12	32	0.62	416	458	874	0.48
Sf3a2	chr10	80798588	80804924	6	10	16	0.38	173	148	321	0.54
Lingo3	chr10	80832800	80844039	14	10	24	0.58	174	197	371	0.47
Sppl2b	chr10	80855245	80868708	12	10	22	0.55	119	161	280	0.42
Lmnb2	chr10	80901362	80918245	7	6	13	0.54	62	45	107	0.58
Gng7	chr10	80948623	81014925	98	68	166	0.59	392	452	844	0.46
Diras1	chr10	81019588	81025824	47	37	84	0.56	1284	1463	2747	0.47
Slc39a3	chr10	81028539	81037421	19	18	37	0.51	640	610	1250	0.51
Sgta	chr10	81044070	81060233	60	51	111	0.54	982	925	1907	0.51
Thop1	chr10	81070082	81082360	9	8	17	0.53	141	195	336	0.42
Map2k2	chr10	81105911	81124697	9	6	15	0.6	151	125	276	0.55
Zbtb7a	chr10	81135224	81152222	20	16	36	0.56	410	425	835	0.49
Eef2	chr10	81176630	81182509	48	40	88	0.55	5559	3033	8592	0.65
Atcay	chr10	81204512	81230779	46	62	108	0.43	736	530	1266	0.58
Zfr2	chr10	81233135	81252123	11	11	22	0.5	243	189	432	0.56
Matk	chr10	81252797	81262985	47	48	95	0.49	168	160	328	0.51
Pip5k1c	chr10	81292958	81319974	52	54	106	0.49	505	503	1008	0.5
Cactin	chr10	81321102	81326251	15	9	24	0.62	51	58	109	0.47
Hmg20b	chr10	81346045	81350511	5	7	12	0.42	37	27	64	0.58
Mfsd12	chr10	81357473	81366225	13	9	22	0.59	134	259	393	0.34
Fzr1	chr10	81366878	81378370	11	15	26	0.42	100	86	186	0.54
Dohh	chr10	81384427	81388352	14	20	34	0.41	192	164	356	0.54
Nfic	chr10	81396190	81431133	10	12	22	0.45	738	578	1316	0.56
Celf5	chr10	81459226	81482723	30	23	53	0.57	2192	2400	4592	0.48
Ncln	chr10	81486454	81496691	11	11	22	0.5	91	84	175	0.52
Gna11	chr10	81528731	81545046	6	7	13	0.46	316	325	641	0.49
Aes	chr10	81559443	81566371	8	12	20	0.4	3347	3852	7199	0.46
BC024063	chr10	82083321	82111218	5	6	11	0.45	13	9	22	0.59
Zfp938	chr10	82224565	82241275	7	4	11	0.64	95	43	138	0.69
Hcfc2	chr10	82697496	82795865	11	15	26	0.42	168	192	360	0.47
Nfyb	chr10	82748699	82764144	5	12	17	0.29	71	102	173	0.41
Txnrd1	chr10	82833950	82897724	16	16	32	0.5	297	180	477	0.62
Slc41a2	chr10	83230847	83338330	8	2	10	0.8	48	25	73	0.66
D10Wsu102e	chr10	83360220	83368835	7	4	11	0.64	259	239	498	0.52
Appl2	chr10	83600032	83648860	30	25	55	0.55	619	223	842	0.74
Nuak1	chr10	84370899	84440471	14	4	18	0.78	430	457	887	0.48
Tcp11l2	chr10	84576946	84614355	15	12	27	0.56	192	264	456	0.42
Rfx4	chr10	84756047	84906538	4	7	11	0.36	58	69	127	0.46
Ric8b	chr10	84917248	85018337	30	31	61	0.49	107	94	201	0.53
Tmem263	chr10	85102626	85117747	18	27	45	0.4	96	91	187	0.51
Cry1	chr10	85131699	85185054	7	5	12	0.58	28	37	65	0.43
Btbd11	chr10	85386770	85660292	8	7	15	0.53	120	88	208	0.58
Pwp1	chr10	85871830	85889103	4	9	13	0.31	25	22	47	0.53
Fbxo7	chr10	86021874	86048336	9	9	18	0.5	133	110	243	0.55
Syn3	chr10	86048745	86499025	7	4	11	0.64	1266	1041	2307	0.55
Timp3	chr10	86300411	86349505	63	54	117	0.54	811	554	1365	0.59
Hsp90b1	chr10	86690840	86705444	12	5	17	0.71	629	514	1143	0.55
Nt5dc3	chr10	86778991	86838389	8	3	11	0.73	1038	788	1826	0.57
Gnptab	chr10	88379231	88447330	8	8	16	0.5	366	400	766	0.48
Chpt1	chr10	88469512	88503970	7	5	12	0.58	117	101	218	0.54
Ano4	chr10	88948931	89345082	6	7	13	0.46	27	32	59	0.46
Scyl2	chr10	89638719	89686291	5	10	15	0.33	270	199	469	0.58
Uhrf1bp1l	chr10	89744990	89819891	18	27	45	0.4	247	217	464	0.53
Anks1b	chr10	89873022	90973300	97	67	164	0.59	938	989	1927	0.49
Ikbip	chr10	91082690	91102613	5	8	13	0.38	34	42	76	0.45
Slc25a3	chr10	91116577	91124001	48	23	71	0.68	656	543	1199	0.55
Cdk17	chr10	93160875	93250688	13	18	31	0.42	269	274	543	0.5
Lta4h	chr10	93453395	93484896	5	5	10	0.5	48	46	94	0.51
Metap2	chr10	93858488	93897090	5	11	16	0.31	44	61	105	0.42
Vezt	chr10	93961521	94035799	14	9	23	0.61	297	258	555	0.54
Nr2c1	chr10	94147511	94197216	4	7	11	0.36	14	12	26	0.54
Tmcc3	chr10	94311908	94590954	10	10	20	0.5	97	90	187	0.52
Cep83os	chr10	94673492	94688613	27	24	51	0.53	156	237	393	0.4
Ube2n	chr10	95515161	95545658	75	74	149	0.5	159	187	346	0.46
Nudt4	chr10	95547006	95564180	21	17	38	0.55	512	410	922	0.56
Eea1	chr10	95940660	96045518	10	7	17	0.59	129	136	265	0.49
Btg1	chr10	96617000	96622813	9	4	13	0.69	106	121	227	0.47
Dcn	chr10	97479499	97518163	7	5	12	0.58	36	42	78	0.46
Atp2b1	chr10	98914358	99026143	43	41	84	0.51	928	731	1659	0.56
Dusp6	chr10	99263230	99267489	11	11	22	0.5	141	138	279	0.51
Kitl	chr10	100015634	100100416	25	27	52	0.48	120	135	255	0.47
Cep290	chr10	100487547	100573665	6	6	12	0.5	109	100	209	0.52
4930430F08Rik	chr10	100572273	100589387	12	13	25	0.48	49	56	105	0.47
Mgat4c	chr10	101681486	102391851	5	11	16	0.31	12	14	26	0.46
Slc6a15	chr10	103367458	103419379	44	21	65	0.68	144	103	247	0.58
Ccdc59	chr10	105841478	105847510	9	4	13	0.69	77	61	138	0.56
Ppfia2	chr10	106470269	106933468	12	12	24	0.5	174	160	334	0.52
Lin7a	chr10	107271598	107425146	37	35	72	0.51	350	336	686	0.51
Ppp1r12a	chr10	108161830	108279833	31	36	67	0.46	423	425	848	0.5
Syt1	chr10	108497649	109010978	394	426	820	0.48	4114	3702	7816	0.53
Nav3	chr10	109681572	110455897	8	12	20	0.4	149	154	303	0.49
Zdhhc17	chr10	110941778	111010066	36	49	85	0.42	68	93	161	0.42
Osbpl8	chr10	111164746	111297249	9	5	14	0.64	41	33	74	0.55
Phlda1	chr10	111506285	111508649	10	15	25	0.4	38	47	85	0.45
Krr1	chr10	111972694	111988430	19	13	32	0.59	106	102	208	0.51
Kcnc2	chr10	112269120	112466304	19	28	47	0.4	378	506	884	0.43
Atxn7l3b	chr10	112925427	112929026	46	43	89	0.52	411	416	827	0.5
Trhde	chr10	114398820	114801370	10	6	16	0.62	91	73	164	0.55
Tbc1d15	chr10	115197870	115251493	26	15	41	0.63	87	145	232	0.38
Tmem19	chr10	115340738	115362524	10	10	20	0.5	359	309	668	0.54
Zfc3h1	chr10	115384942	115432772	7	5	12	0.58	339	263	602	0.56
Lgr5	chr10	115450313	115587780	4	11	15	0.27	24	37	61	0.39
Ptprr	chr10	116018199	116274932	11	13	24	0.46	152	108	260	0.58
Frs2	chr10	117070126	117148474	13	18	31	0.42	229	90	319	0.72
Cpsf6	chr10	117344666	117376990	32	41	73	0.44	422	472	894	0.47
Mdm2	chr10	117688874	117710758	19	16	35	0.54	16	10	26	0.62
Cand1	chr10	119198811	119240055	12	11	23	0.52	17	26	43	0.4
Grip1	chr10	119453834	120087267	9	7	16	0.56	82	87	169	0.49
Tbc1d30	chr10	121263818	121311189	14	14	28	0.5	988	748	1736	0.57
Gns	chr10	121365089	121397245	16	13	29	0.55	373	373	746	0.5
Tbk1	chr10	121546454	121586872	24	26	50	0.48	71	70	141	0.5
BC048403	chr10	121739605	121752865	7	3	10	0.7	86	62	148	0.58
Tmem5	chr10	122081119	122097366	5	5	10	0.5	121	145	266	0.45
Mon2	chr10	122992059	123076505	6	5	11	0.55	263	322	585	0.45
Usp15	chr10	123105005	123197019	30	33	63	0.48	295	231	526	0.56
Fam19a2	chr10	123264001	123741204	16	17	33	0.48	127	162	289	0.44
Slc16a7	chr10	125219290	125389561	6	7	13	0.46	278	202	480	0.58
Tsfm	chr10	127022331	127030814	5	5	10	0.5	147	143	290	0.51
Cdk4	chr10	127063534	127067288	7	9	16	0.44	33	13	46	0.72
Tspan31	chr10	127067289	127070261	23	21	44	0.52	307	353	660	0.47
Os9	chr10	127094258	127121160	60	44	104	0.58	690	571	1261	0.55
B4galnt1	chr10	127165155	127172340	29	23	52	0.56	381	313	694	0.55
Dtx3	chr10	127190377	127196409	62	74	136	0.46	507	478	985	0.51
Pip4k2c	chr10	127197066	127211643	38	34	72	0.53	131	134	265	0.49
Kif5a	chr10	127225694	127263363	278	313	591	0.47	11362	7924	19286	0.59
Dctn2	chr10	127266261	127281959	42	39	81	0.52	383	284	667	0.57
R3hdm2	chr10	127380331	127499384	18	20	38	0.47	677	457	1134	0.6
Shmt2	chr10	127517122	127522444	9	8	17	0.53	60	50	110	0.55
Lrp1	chr10	127538156	127621148	20	22	42	0.48	3407	3341	6748	0.5
Nab2	chr10	127660917	127666703	6	13	19	0.32	44	70	114	0.39
Baz2a	chr10	128090628	128129303	6	9	15	0.4	300	417	717	0.42
Gls2	chr10	128194634	128210004	9	7	16	0.56	110	111	221	0.5
Stat2	chr10	128270558	128292852	12	10	22	0.55	239	232	471	0.51
Pan2	chr10	128303330	128321358	12	7	19	0.63	90	90	180	0.5
Cs	chr10	128337831	128362479	69	81	150	0.46	660	501	1161	0.57
Rnf41	chr10	128411615	128441441	46	24	70	0.66	333	246	579	0.58
Smarcc2	chr10	128459235	128490583	92	75	167	0.55	999	1396	2395	0.42
Zc3h10	chr10	128543562	128547744	7	5	12	0.58	83	103	186	0.45
Tmem198b	chr10	128798444	128805468	4	8	12	0.33	91	82	173	0.53
Dnajc14	chr10	128805522	128819446	28	24	52	0.54	79	85	164	0.48
Itga7	chr10	128933772	128958286	8	6	14	0.57	242	299	541	0.45
Sfi1	chr11	3131849	3203346	6	4	10	0.6	30	51	81	0.37
Drg1	chr11	3249918	3266652	27	14	41	0.66	118	117	235	0.5
Pik3ip1	chr11	3329507	3342971	14	12	26	0.54	69	77	146	0.47
Limk2	chr11	3343296	3409238	19	30	49	0.39	219	142	361	0.61
Rnf185	chr11	3415972	3452956	10	15	25	0.4	134	119	253	0.53
Inpp5j	chr11	3494271	3505560	27	27	54	0.5	517	333	850	0.61
Tug1	chr11	3639784	3648814	6	4	10	0.6	112	121	233	0.48
Morc2a	chr11	3649256	3690477	10	9	19	0.53	132	124	256	0.52
Osbp2	chr11	3703730	3863907	20	19	39	0.51	226	198	424	0.53
Dusp18	chr11	3895138	3901299	11	8	19	0.58	280	175	455	0.62
Slc35e4	chr11	3907021	3914664	3	7	10	0.3	108	57	165	0.65
Mtfp1	chr11	4091480	4095431	14	15	29	0.48	304	314	618	0.49
Sec14l2	chr11	4097038	4118729	16	16	32	0.5	179	193	372	0.48
Ccdc157	chr11	4141122	4160362	5	10	15	0.33	78	71	149	0.52
Sf3a1	chr11	4160353	4182541	9	7	16	0.56	478	550	1028	0.46
Tbc1d10a	chr11	4186832	4215507	2	9	11	0.18	64	48	112	0.57
Ascc2	chr11	4637695	4685699	6	4	10	0.6	61	91	152	0.4
Uqcr10	chr11	4701967	4704364	6	4	10	0.6	1571	1210	2781	0.56
Nf2	chr11	4757643	4849544	25	13	38	0.66	847	815	1662	0.51
Nipsnap1	chr11	4873958	4894201	5	5	10	0.5	225	236	461	0.49
Nefh	chr11	4938753	4948064	34	42	76	0.45	1448	1686	3134	0.46
Ap1b1	chr11	4947520	5042794	63	52	115	0.55	501	403	904	0.55
Rasl10a	chr11	5058127	5060384	5	7	12	0.42	103	102	205	0.5
Ewsr1	chr11	5069686	5099099	28	25	53	0.53	970	663	1633	0.59
Rhbdd3	chr11	5099186	5106100	2	9	11	0.18	103	98	201	0.51
Xbp1	chr11	5520640	5525993	41	30	71	0.58	160	118	278	0.58
Urgcp	chr11	5713416	5762438	27	25	52	0.52	227	154	381	0.6
Ube2d-ps	chr11	5762149	5784710	3	7	10	0.3	153	191	344	0.44
Dbnl	chr11	5788482	5800980	22	22	44	0.5	177	226	403	0.44
Ykt6	chr11	5955757	5967780	26	25	51	0.51	282	307	589	0.48
Camk2b	chr11	5969641	6066125	144	168	312	0.46	1274	1234	2508	0.51
Nudcd3	chr11	6105690	6200483	35	43	78	0.45	292	260	552	0.53
Ddx56	chr11	6257544	6268391	7	7	14	0.5	64	66	130	0.49
Tmed4	chr11	6270713	6274837	31	27	58	0.53	872	958	1830	0.48
Ogdh	chr11	6291596	6359094	138	124	262	0.53	914	1542	2456	0.37
H2afv	chr11	6427225	6444449	11	4	15	0.73	349	296	645	0.54
Purb	chr11	6467598	6476076	31	36	67	0.46	429	497	926	0.46
Nacad	chr11	6597813	6606054	6	4	10	0.6	378	307	685	0.55
Tbrg4	chr11	6615597	6626085	10	10	20	0.5	105	99	204	0.51
Adcy1	chr11	7063488	7178506	28	34	62	0.45	3270	3362	6632	0.49
Tns3	chr11	8431651	8664737	17	22	39	0.44	446	501	947	0.47
Grb10	chr11	11930498	12037422	1	29	30	0.03	8	100	108	0.07
Cobl	chr11	12236675	12464960	11	4	15	0.73	219	158	377	0.58
Vstm2a	chr11	16257356	16284551	76	64	140	0.54	82	99	181	0.45
Plek	chr11	16971205	17008718	6	4	10	0.6	46	24	70	0.66
Cnrip1	chr11	17051933	17079372	16	29	45	0.36	567	681	1248	0.45
Ppp3r1	chr11	17159297	17200380	225	244	469	0.48	1308	1232	2540	0.51
Meis1	chr11	18880427	19020672	8	4	12	0.67	36	39	75	0.48
Spred2	chr11	19924441	20024026	19	20	39	0.49	393	371	764	0.51
Actr2	chr11	20062303	20112951	166	57	223	0.74	571	527	1098	0.52
Rab1a	chr11	20201601	20226856	60	83	143	0.42	346	391	737	0.47
Cep68	chr11	20226687	20250111	5	7	12	0.42	188	153	341	0.55
Slc1a4	chr11	20302179	20332713	13	12	25	0.52	422	374	796	0.53
Aftph	chr11	20685083	20741556	31	26	57	0.54	62	42	104	0.6
Lgalsl	chr11	20823354	20831916	85	70	155	0.55	193	138	331	0.58
Ugp2	chr11	21321125	21371267	19	19	38	0.5	234	185	419	0.56
Mdh1	chr11	21556691	21571934	174	155	329	0.53	935	724	1659	0.56
Ehbp1	chr11	22005824	22287078	12	15	27	0.44	108	115	223	0.48
B3gnt2	chr11	22834738	22860336	8	2	10	0.8	97	60	157	0.62
Zrsr1	chr11	22972004	22976496	0	39	39	0	1	267	268	0
Usp34	chr11	23306845	23490560	9	13	22	0.41	161	127	288	0.56
0610010F05Rik	chr11	23564948	23634991	12	13	25	0.48	113	116	229	0.49
Pex13	chr11	23646478	23665935	22	18	40	0.55	21	20	41	0.51
Pus10	chr11	23665400	23732876	7	6	13	0.54	91	81	172	0.53
Bcl11a	chr11	24076543	24173558	10	6	16	0.62	62	74	136	0.46
Ccdc85a	chr11	28385683	28587229	28	18	46	0.61	206	178	384	0.54
Pnpt1	chr11	29130231	29162010	9	7	16	0.56	139	128	267	0.52
Smek2	chr11	29172589	29220797	27	22	49	0.55	83	75	158	0.53
Cfap36	chr11	29218917	29247272	8	3	11	0.73	49	55	104	0.47
Ccdc88a	chr11	29373640	29510808	24	24	48	0.5	141	141	282	0.5
Rtn4	chr11	29692897	29744414	91	113	204	0.45	2683	2012	4695	0.57
Sptbn1	chr11	30099394	30268205	88	68	156	0.56	1776	1937	3713	0.48
Erlec1	chr11	30865631	30954173	18	13	31	0.58	373	270	643	0.58
Gpr75	chr11	30884600	30896090	8	13	21	0.38	95	78	173	0.55
Asb3	chr11	30954221	31102704	13	8	21	0.62	132	136	268	0.49
Cpeb4	chr11	31870883	31935635	6	9	15	0.4	104	121	225	0.46
Nsg2	chr11	32000385	32059211	128	179	307	0.42	3775	3720	7495	0.5
Mpg	chr11	32226504	32232702	3	7	10	0.3	65	75	140	0.46
Nprl3	chr11	32231962	32267707	7	12	19	0.37	146	133	279	0.52
Stk10	chr11	32533265	32624595	4	6	10	0.4	107	158	265	0.4
Fbxw11	chr11	32642002	32746816	49	47	96	0.51	323	339	662	0.49
Kcnip1	chr11	33629338	33993193	5	11	16	0.31	165	189	354	0.47
Pank3	chr11	35769494	35791285	5	6	11	0.45	229	205	434	0.53
Rars	chr11	35808380	35834528	7	10	17	0.41	403	312	715	0.56
Tenm2	chr11	36006655	37236806	10	10	20	0.5	313	396	709	0.44
Mat2b	chr11	40679313	40695203	53	60	113	0.47	248	185	433	0.57
Nudcd2	chr11	40733660	40740046	8	6	14	0.57	18	19	37	0.49
Ccng1	chr11	40748551	40755315	24	30	54	0.44	167	161	328	0.51
Gabrg2	chr11	41910189	42000840	71	70	141	0.5	280	284	564	0.5
Gabra1	chr11	42130938	42183380	182	175	357	0.51	830	800	1630	0.51
Gabra6	chr11	42306436	42321130	46	53	99	0.46	139	157	296	0.47
Gabrb2	chr11	42419756	42632591	46	38	84	0.55	1130	989	2119	0.53
Slu7	chr11	43433722	43447982	29	15	44	0.66	562	463	1025	0.55
Ttc1	chr11	43730005	43747973	12	10	22	0.55	284	189	473	0.6
Rnf145	chr11	44518792	44565520	24	21	45	0.53	485	523	1008	0.48
Cyfip2	chr11	46193848	46312859	42	37	79	0.53	3802	3863	7665	0.5
Med7	chr11	46436936	46442721	5	13	18	0.28	29	34	63	0.46
Rack1	chr11	48800359	48806241	8	6	14	0.57	793	838	1631	0.49
Trim41	chr11	48806402	48817767	8	5	13	0.62	35	52	87	0.4
Zfp62	chr11	49203188	49218816	13	24	37	0.35	52	64	116	0.45
Mgat1	chr11	49244190	49263027	18	20	38	0.47	217	230	447	0.49
Mapk9	chr11	49846750	49886421	62	91	153	0.41	641	747	1388	0.46
Rnf130	chr11	50025330	50125719	8	3	11	0.73	560	571	1131	0.5
Tbc1d9b	chr11	50131059	50172785	53	34	87	0.61	1056	742	1798	0.59
Sqstm1	chr11	50200151	50210820	149	150	299	0.5	1220	1085	2305	0.53
Canx	chr11	50293956	50325673	297	183	480	0.62	910	986	1896	0.48
Hnrnph1	chr11	50377693	50386528	11	5	16	0.69	204	210	414	0.49
Rufy1	chr11	50389285	50431605	15	13	28	0.54	154	95	249	0.62
Zfp354c	chr11	50811084	50827731	6	16	22	0.27	192	106	298	0.64
Zfp2	chr11	50897264	50916672	7	11	18	0.39	70	51	121	0.58
Zfp354a	chr11	51059224	51072799	10	2	12	0.83	37	38	75	0.49
Clk4	chr11	51263113	51281770	19	6	25	0.76	227	214	441	0.51
Hnrnpab	chr11	51600099	51606881	10	3	13	0.77	466	453	919	0.51
Rmnd5b	chr11	51623672	51635896	15	10	25	0.6	37	68	105	0.35
Sar1b	chr11	51763662	51791953	8	14	22	0.36	191	159	350	0.55
Jade2	chr11	51813450	51859192	4	8	12	0.33	386	306	692	0.56
Cdkn2aipnl	chr11	51967630	51977336	24	11	35	0.69	121	119	240	0.5
Skp1a	chr11	52230521	52246858	65	34	99	0.66	128	273	401	0.32
Vdac1	chr11	52360861	52389397	78	68	146	0.53	2012	889	2901	0.69
9530068E07Rik	chr11	52396427	52408723	35	32	67	0.52	332	204	536	0.62
Hspa4	chr11	53259813	53300479	31	22	53	0.58	1075	1103	2178	0.49
Aff4	chr11	53350481	53421830	20	22	42	0.48	446	442	888	0.5
Sowaha	chr11	53476577	53480195	8	13	21	0.38	569	467	1036	0.55
Sept8	chr11	53519735	53549603	34	23	57	0.6	783	736	1519	0.52
Kif3a	chr11	53567191	53604248	49	69	118	0.42	1122	1216	2338	0.48
Acsl6	chr11	54303823	54364756	27	25	52	0.52	973	921	1894	0.51
Fnip1	chr11	54438144	54518241	9	9	18	0.5	28	28	56	0.5
Rapgef6	chr11	54518521	54699286	7	9	16	0.44	63	75	138	0.46
Cdc42se2	chr11	54717414	54787703	83	83	166	0.5	755	775	1530	0.49
Lyrm7	chr11	54826865	54861071	6	14	20	0.3	117	148	265	0.44
Gpx3	chr11	54902853	54910382	15	8	23	0.65	61	62	123	0.5
Tnip1	chr11	54910786	54962940	8	16	24	0.33	58	113	171	0.34
Anxa6	chr11	54978961	55033473	49	26	75	0.65	686	407	1093	0.63
Gm2a	chr11	55097984	55113029	34	3	37	0.92	105	106	211	0.5
Slc36a1	chr11	55204319	55236330	11	22	33	0.33	842	732	1574	0.53
Fat2	chr11	55250608	55336613	9	7	16	0.56	691	872	1563	0.44
Sparc	chr11	55394158	55420080	55	73	128	0.43	4658	4193	8851	0.53
Glra1	chr11	55514238	55608198	7	6	13	0.54	223	247	470	0.47
Gria1	chr11	57011570	57330244	18	20	38	0.47	284	297	581	0.49
Fam114a2	chr11	57482989	57518656	25	8	33	0.76	394	323	717	0.55
Mfap3	chr11	57518651	57533817	9	10	19	0.47	164	144	308	0.53
Zfp692	chr11	58307043	58314613	10	7	17	0.59	141	148	289	0.49
Sh3bp5l	chr11	58330706	58347728	27	19	46	0.59	27	17	44	0.61
Rnf187	chr11	58932287	58938906	50	58	108	0.46	127	123	250	0.51
Guk1	chr11	59183854	59192207	13	12	25	0.52	192	319	511	0.38
Arf1	chr11	59211411	59228267	89	2	91	0.98	359	319	678	0.53
Zkscan17	chr11	59485519	59506640	8	4	12	0.67	174	81	255	0.68
Mprip	chr11	59662472	59780860	11	18	29	0.38	830	832	1662	0.5
Flcn	chr11	59791407	59810123	27	20	47	0.57	278	309	587	0.47
Cops3	chr11	59817794	59839837	15	15	30	0.5	85	86	171	0.5
Nt5m	chr11	59847505	59876533	4	7	11	0.36	74	64	138	0.54
Med9	chr11	59948213	59963306	7	14	21	0.33	59	64	123	0.48
Rai1	chr11	60105012	60199197	7	9	16	0.44	424	349	773	0.55
Srebf1	chr11	60199083	60222686	11	14	25	0.44	161	169	330	0.49
Tom1l2	chr11	60223795	60352911	77	70	147	0.52	2185	1662	3847	0.57
Atpaf2	chr11	60400623	60418490	11	5	16	0.69	80	112	192	0.42
Gid4	chr11	60417144	60445277	13	9	22	0.59	78	88	166	0.47
Alkbh5	chr11	60537682	60558512	12	11	23	0.52	175	172	347	0.5
Llgl1	chr11	60699667	60714188	12	11	23	0.52	211	245	456	0.46
Flii	chr11	60714142	60727263	18	19	37	0.49	225	246	471	0.48
Mief2	chr11	60728397	60732951	7	4	11	0.64	29	19	48	0.6
Smcr8	chr11	60777524	60788287	6	4	10	0.6	171	178	349	0.49
Usp22	chr11	61151780	61175059	67	57	124	0.54	781	819	1600	0.49
Aldh3a2	chr11	61224485	61267523	22	23	45	0.49	428	491	919	0.47
Rnf112	chr11	61448416	61454188	80	73	153	0.52	1379	995	2374	0.58
Mapk7	chr11	61488811	61494272	11	8	19	0.58	130	88	218	0.6
Epn2	chr11	61517248	61579719	31	26	57	0.54	366	322	688	0.53
Akap10	chr11	61865202	61930306	5	6	11	0.45	290	152	442	0.66
Specc1	chr11	61956762	62223013	36	33	69	0.52	447	363	810	0.55
Ttc19	chr11	62281458	62316441	10	2	12	0.83	203	157	360	0.56
Ubb	chr11	62551170	62553213	490	440	930	0.53	1232	98	1330	0.93
Zfp287	chr11	62692443	62731885	14	8	22	0.64	106	87	193	0.55
Zfp286	chr11	62778386	62789483	6	11	17	0.35	132	129	261	0.51
Tvp23b	chr11	62879434	62895186	7	10	17	0.41	91	102	193	0.47
Pmp22	chr11	63128981	63159547	7	8	15	0.47	144	173	317	0.45
Cox10	chr11	63962626	64079472	11	13	24	0.46	164	145	309	0.53
Elac2	chr11	64979029	65002076	12	7	19	0.63	271	264	535	0.51
Arhgap44	chr11	65002038	65163124	9	1	10	0.9	517	679	1196	0.43
Map2k4	chr11	65688243	65788359	86	76	162	0.53	420	440	860	0.49
Adprm	chr11	67037879	67052631	6	8	14	0.43	159	155	314	0.51
Gas7	chr11	67455023	67688992	14	64	78	0.18	6191	4742	10933	0.57
Myh10	chr11	68691914	68816625	39	39	78	0.5	1505	1427	2932	0.51
Ndel1	chr11	68821433	68853131	69	47	116	0.59	60	61	121	0.5
Arhgef15	chr11	68927969	68956934	3	13	16	0.19	114	119	233	0.49
Ctc1	chr11	69015907	69036473	13	17	30	0.43	73	80	153	0.48
Borcs6	chr11	69059774	69061576	6	4	10	0.6	58	54	112	0.52
Vamp2	chr11	69088527	69092381	132	106	238	0.55	3674	3169	6843	0.54
Per1	chr11	69095137	69109965	12	10	22	0.55	553	441	994	0.56
Kcnab3	chr11	69326257	69333042	38	35	73	0.52	377	309	686	0.55
Chd3os	chr11	69340768	69342647	31	46	77	0.4	809	908	1717	0.47
Chd3	chr11	69343272	69369426	12	12	24	0.5	1304	1323	2627	0.5
Efnb3	chr11	69554091	69561657	41	27	68	0.6	509	460	969	0.53
Atp1b2	chr11	69599749	69605960	402	395	797	0.5	1967	3020	4987	0.39
Sat2	chr11	69621995	69624032	5	5	10	0.5	7	13	20	0.35
Polr2a	chr11	69733996	69758633	9	9	18	0.5	788	650	1438	0.55
Zbtb4	chr11	69765911	69784026	11	11	22	0.5	325	251	576	0.56
Nlgn2	chr11	69823122	69838061	8	7	15	0.53	498	499	997	0.5
Phf23	chr11	69995765	70000011	11	6	17	0.65	84	74	158	0.53
Dvl2	chr11	70000625	70010109	9	7	16	0.56	105	88	193	0.54
Acadvl	chr11	70010182	70015428	32	28	60	0.53	21	18	39	0.54
Dlg4	chr11	70018454	70045535	44	51	95	0.46	2174	1766	3940	0.55
Slc16a11	chr11	70213909	70216414	8	12	20	0.4	190	195	385	0.49
Pelp1	chr11	70392880	70410031	12	11	23	0.52	156	167	323	0.48
Pld2	chr11	70540059	70558110	8	3	11	0.73	134	115	249	0.54
Mink1	chr11	70562654	70614482	41	39	80	0.51	748	629	1377	0.54
Slc25a11	chr11	70644018	70647423	27	27	54	0.5	561	635	1196	0.47
Camta2	chr11	70669462	70688176	49	45	94	0.52	935	769	1704	0.55
Zfp3	chr11	70764446	70772928	3	9	12	0.25	32	31	63	0.51
Rabep1	chr11	70844722	70943105	12	24	36	0.33	171	164	335	0.51
Dhx33	chr11	70984090	71004553	12	8	20	0.6	169	158	327	0.52
Derl2	chr11	71007439	71019841	10	13	23	0.43	61	49	110	0.55
Mis12	chr11	71019610	71027371	10	11	21	0.48	105	92	197	0.53
6330403K07Rik	chr11	71031940	71033617	84	63	147	0.57	1942	1460	3402	0.57
4933427D14Rik	chr11	72154096	72207470	7	3	10	0.7	99	109	208	0.48
Mybbp1a	chr11	72441377	72451550	17	17	34	0.5	28	24	52	0.54
Atp2a3	chr11	72961168	72993043	6	7	13	0.46	248	196	444	0.56
Aspa	chr11	73304986	73326867	11	6	17	0.65	14	12	26	0.54
Rap1gap2	chr11	74383482	74610910	25	29	54	0.46	897	947	1844	0.49
Ccdc92b	chr11	74619604	74641516	4	7	11	0.36	135	148	283	0.48
Cluh	chr11	74648880	74670847	6	6	12	0.5	347	353	700	0.5
Pafah1b1	chr11	74673948	74724384	113	145	258	0.44	1330	1317	2647	0.5
Mettl16	chr11	74770835	74826855	15	8	23	0.65	107	115	222	0.48
Mnt	chr11	74830780	74845725	8	2	10	0.8	99	72	171	0.58
Sgsm2	chr11	74849261	74897536	8	5	13	0.62	244	199	443	0.55
Tsr1	chr11	74898079	74909340	11	9	20	0.55	485	512	997	0.49
Srr	chr11	74904026	74928124	37	35	72	0.51	444	471	915	0.49
Smg6	chr11	74925871	75164448	6	9	15	0.4	220	164	384	0.57
Rtn4rl1	chr11	75193992	75267769	16	13	29	0.55	131	101	232	0.56
Rpa1	chr11	75300258	75348383	22	20	42	0.52	78	87	165	0.47
Smyd4	chr11	75348432	75405707	9	10	19	0.47	36	50	86	0.42
Mir22hg	chr11	75461538	75466690	5	8	13	0.38	21	13	34	0.62
Prpf8	chr11	75486776	75509447	20	9	29	0.69	683	645	1328	0.51
Slc43a2	chr11	75530988	75577575	6	14	20	0.3	230	328	558	0.41
Pitpna	chr11	75588078	75628804	10	10	20	0.5	220	210	430	0.51
Inpp5k	chr11	75630506	75648865	12	16	28	0.43	138	138	276	0.5
Crk	chr11	75679247	75708428	19	12	31	0.61	304	269	573	0.53
Ywhae	chr11	75732886	75765841	219	204	423	0.52	3213	3496	6709	0.48
Fam101b	chr11	76019193	76027782	5	12	17	0.29	47	40	87	0.54
Vps53	chr11	76046225	76179630	15	26	41	0.37	164	166	330	0.5
Glod4	chr11	76220394	76243699	23	30	53	0.43	340	110	450	0.76
Rnmtl1	chr11	76243735	76250625	6	8	14	0.43	170	136	306	0.56
Abr	chr11	76416731	76577739	81	87	168	0.48	1282	1077	2359	0.54
Gosr1	chr11	76726601	76763622	28	29	57	0.49	408	427	835	0.49
Cpd	chr11	76777207	76847008	3	10	13	0.23	159	150	309	0.51
Nsrp1	chr11	77044291	77078437	10	11	21	0.48	205	228	433	0.47
Ssh2	chr11	77216178	77460220	15	9	24	0.62	205	161	366	0.56
Coro6	chr11	77462319	77470484	12	15	27	0.44	343	285	628	0.55
Git1	chr11	77493411	77507775	5	8	13	0.38	262	180	442	0.59
Taok1	chr11	77529161	77608523	12	11	23	0.52	261	212	473	0.55
Myo18a	chr11	77763250	77865988	22	18	40	0.55	650	567	1217	0.53
Sez6	chr11	77930838	77979052	33	22	55	0.6	1047	1008	2055	0.51
Flot2	chr11	78037840	78060434	33	27	60	0.55	457	333	790	0.58
Eral1	chr11	78073375	78080383	5	6	11	0.45	131	136	267	0.49
Fam222b	chr11	78094665	78157339	21	16	37	0.57	76	71	147	0.52
Supt6	chr11	78206748	78245738	27	34	61	0.44	341	436	777	0.44
Sdf2	chr11	78245745	78255496	13	7	20	0.65	504	673	1177	0.43
BC030499	chr11	78290726	78296805	7	5	12	0.58	75	42	117	0.64
Aldoc	chr11	78323072	78327781	167	120	287	0.58	10820	6024	16844	0.64
Pigs	chr11	78328421	78342776	31	14	45	0.69	548	607	1155	0.47
Sarm1	chr11	78472329	78497821	10	3	13	0.77	205	284	489	0.42
Vtn	chr11	78499119	78502325	7	4	11	0.64	107	99	206	0.52
Tmem199	chr11	78507054	78512168	14	4	18	0.78	83	59	142	0.58
Poldip2	chr11	78512295	78522736	37	33	70	0.53	163	161	324	0.5
Tnfaip1	chr11	78522849	78536260	20	30	50	0.4	356	395	751	0.47
Nlk	chr11	78567167	78697595	6	10	16	0.38	58	44	102	0.57
Lyrm9	chr11	78826594	78843899	22	10	32	0.69	313	368	681	0.46
Wsb1	chr11	79239381	79254695	52	36	88	0.59	115	56	171	0.67
Nf1	chr11	79338388	79581609	7	5	12	0.58	1303	1140	2443	0.53
Omg	chr11	79500981	79504082	26	45	71	0.37	848	666	1514	0.56
Rab11fip4	chr11	79591020	79698023	11	17	28	0.39	1231	1263	2494	0.49
Utp6	chr11	79933955	79962387	14	7	21	0.67	104	119	223	0.47
Rhot1	chr11	80209031	80267907	36	47	83	0.43	154	107	261	0.59
5730455P16Rik	chr11	80360491	80378049	38	38	76	0.5	76	63	139	0.55
Asic2	chr11	80880162	81968396	8	8	16	0.5	201	142	343	0.59
Lig3	chr11	82781108	82804274	7	10	17	0.41	138	127	265	0.52
Rffl	chr11	82803818	82871238	3	7	10	0.3	89	84	173	0.51
Nle1	chr11	82900767	82908445	2	14	16	0.12	33	36	69	0.48
Ap2b1	chr11	83298718	83405035	34	43	77	0.44	1066	955	2021	0.53
Rasl10b	chr11	83409141	83421039	11	7	18	0.61	2147	2341	4488	0.48
Heatr6	chr11	83753636	83783754	6	6	12	0.5	127	127	254	0.5
Ddx52	chr11	83942089	83963088	14	8	22	0.64	65	46	111	0.59
Synrg	chr11	83964376	84044578	5	6	11	0.45	247	290	537	0.46
Dusp14	chr11	84048040	84069256	7	8	15	0.47	81	83	164	0.49
Tada2a	chr11	84078919	84129641	2	12	14	0.14	178	226	404	0.44
Aatf	chr11	84422855	84513565	5	7	12	0.42	148	118	266	0.56
Mrm1	chr11	84813060	84819515	9	6	15	0.6	96	89	185	0.52
Car4	chr11	84957753	84966054	12	22	34	0.35	106	95	201	0.53
Usp32	chr11	84984436	85140042	11	6	17	0.65	121	115	236	0.51
Bcas3	chr11	85353112	85826058	7	8	15	0.47	82	93	175	0.47
Ints2	chr11	86210680	86257612	3	9	12	0.25	28	27	55	0.51
Rnft1	chr11	86484656	86499007	7	8	15	0.47	27	22	49	0.55
Rps6kb1	chr11	86499008	86544807	16	13	29	0.55	49	70	119	0.41
Cltc	chr11	86694609	86757742	95	100	195	0.49	684	598	1282	0.53
Dhx40	chr11	86768848	86807936	8	5	13	0.62	25	16	41	0.61
Ypel2	chr11	86936424	86993843	27	25	52	0.52	328	230	558	0.59
Gdpd1	chr11	87033793	87074137	18	38	56	0.32	120	161	281	0.43
Smg8	chr11	87077731	87086777	2	8	10	0.2	40	30	70	0.57
Ska2	chr11	87109260	87122974	6	4	10	0.6	60	33	93	0.65
Trim37	chr11	87127050	87250874	113	86	199	0.57	1611	1148	2759	0.58
Ppm1e	chr11	87226905	87358994	23	20	43	0.53	409	366	775	0.53
Sept4	chr11	87566726	87590539	23	22	45	0.51	278	207	485	0.57
Mtmr4	chr11	87592134	87616302	7	4	11	0.64	81	77	158	0.51
Bzrap1	chr11	87758129	87785928	12	6	18	0.67	1034	642	1676	0.62
Dynll2	chr11	87979524	87998298	65	48	113	0.58	3667	2489	6156	0.6
Vezf1	chr11	88068255	88084729	13	12	25	0.52	73	112	185	0.39
Cuedc1	chr11	88099145	88194140	8	6	14	0.57	247	124	371	0.67
Msi2	chr11	88339381	88718267	19	16	35	0.54	335	187	522	0.64
Coil	chr11	88973934	88991613	9	4	13	0.69	26	30	56	0.46
Mmd	chr11	90249296	90278573	44	32	76	0.58	574	548	1122	0.51
Hlf	chr11	90336534	90390917	23	24	47	0.49	619	617	1236	0.5
Stxbp4	chr11	90476491	90638124	6	5	11	0.55	159	76	235	0.68
Cox11	chr11	90638183	90645977	4	10	14	0.29	216	184	400	0.54
Tom1l1	chr11	90645689	90687662	7	6	13	0.54	131	111	242	0.54
Car10	chr11	93098140	93601751	66	65	131	0.5	558	511	1069	0.52
Nme1	chr11	93958924	93968521	16	8	24	0.67	1854	1089	2943	0.63
Spag9	chr11	93996059	94126087	49	34	83	0.59	614	676	1290	0.48
Tob1	chr11	94211453	94215495	8	4	12	0.67	129	118	247	0.52
Ankrd40	chr11	94328000	94341847	18	25	43	0.42	832	1440	2272	0.37
Mycbpap	chr11	94501346	94532390	1	9	10	0.1	12	25	37	0.32
Rsad1	chr11	94539797	94556860	9	8	17	0.53	116	123	239	0.49
Lrrc59	chr11	94629823	94645216	8	13	21	0.38	243	183	426	0.57
Xylt2	chr11	94663846	94677519	12	10	22	0.55	137	121	258	0.53
Ppp1r9b	chr11	94991211	95006898	10	10	20	0.5	2305	2203	4508	0.51
Samd14	chr11	95009757	95026087	5	10	15	0.33	278	179	457	0.61
Pdk2	chr11	95026257	95041371	27	21	48	0.56	844	576	1420	0.59
Itga3	chr11	95044474	95076811	4	6	10	0.4	193	246	439	0.44
Kat7	chr11	95271852	95310246	51	46	97	0.53	340	252	592	0.57
Slc35b1	chr11	95384890	95391776	12	6	18	0.67	22	37	59	0.37
Spop	chr11	95414062	95493410	203	171	374	0.54	69	57	126	0.55
Phb	chr11	95666956	95680773	15	11	26	0.58	433	277	710	0.61
Phospho1	chr11	95824499	95832140	19	15	34	0.56	130	87	217	0.6
Ube2z	chr11	96047430	96065364	9	3	12	0.75	242	154	396	0.61
Snx11	chr11	96767545	96777699	11	12	23	0.48	64	65	129	0.5
Cbx1	chr11	96788678	96808982	18	16	34	0.53	88	144	232	0.38
Nfe2l1	chr11	96817412	96829968	73	64	137	0.53	499	539	1038	0.48
Cdk5rap3	chr11	96907424	96916533	9	3	12	0.75	32	46	78	0.41
Pnpo	chr11	96937815	96944019	25	18	43	0.58	367	259	626	0.59
Sp2	chr11	96953331	96982129	9	12	21	0.43	69	58	127	0.54
Mrpl10	chr11	97041566	97049213	14	14	28	0.5	158	106	264	0.6
Kpnb1	chr11	97159709	97187892	26	24	50	0.52	213	180	393	0.54
Npepps	chr11	97205841	97280638	23	21	44	0.52	294	165	459	0.64
Mrpl45	chr11	97315715	97329920	7	6	13	0.54	94	44	138	0.68
Socs7	chr11	97362295	97398542	11	8	19	0.58	447	370	817	0.55
Srcin1	chr11	97509339	97575126	19	22	41	0.46	2215	2216	4431	0.5
Mllt6	chr11	97663411	97685461	8	10	18	0.44	592	512	1104	0.54
Pip4k2b	chr11	97715156	97744704	28	24	52	0.54	1194	1094	2288	0.52
Lasp1	chr11	97799004	97838765	33	30	63	0.52	736	823	1559	0.47
B230217C12Rik	chr11	97840779	97843043	24	9	33	0.73	68	49	117	0.58
Plxdc1	chr11	97923236	97986668	12	8	20	0.6	254	217	471	0.54
Cacnb1	chr11	98001507	98022975	24	15	39	0.62	341	284	625	0.55
Stac2	chr11	98036622	98053474	6	9	15	0.4	266	200	466	0.57
Med1	chr11	98152153	98193314	12	5	17	0.71	68	44	112	0.61
Cdk12	chr11	98202323	98281101	11	5	16	0.69	115	143	258	0.45
Neurod2	chr11	98325416	98329645	7	5	12	0.58	104	93	197	0.53
Ppp1r1b	chr11	98348405	98357796	49	48	97	0.51	2991	3287	6278	0.48
Stard3	chr11	98358366	98381112	24	27	51	0.47	250	164	414	0.6
Ormdl3	chr11	98581293	98587245	21	30	51	0.41	43	32	75	0.57
Psmd3	chr11	98682553	98695978	22	29	51	0.43	639	566	1205	0.53
Med24	chr11	98704590	98729475	12	24	36	0.33	536	662	1198	0.45
Thra	chr11	98741775	98769006	53	53	106	0.5	397	456	853	0.47
Nr1d1	chr11	98767931	98775377	38	31	69	0.55	1097	1059	2156	0.51
Msl1	chr11	98795467	98807862	19	15	34	0.56	263	287	550	0.48
Casc3	chr11	98809807	98833807	20	18	38	0.53	341	290	631	0.54
Wipf2	chr11	98863597	98905578	19	23	42	0.45	483	400	883	0.55
Igfbp4	chr11	99041259	99052646	5	8	13	0.38	738	571	1309	0.56
Smarce1	chr11	99209046	99231339	10	15	25	0.4	290	302	592	0.49
Krt222	chr11	99232760	99244283	40	31	71	0.56	194	147	341	0.57
Hap1	chr11	100347326	100356350	86	91	177	0.49	1165	1139	2304	0.51
Jup	chr11	100368855	100397805	23	21	44	0.52	487	390	877	0.56
Nt5c3b	chr11	100422316	100441803	9	10	19	0.47	120	74	194	0.62
Klhl11	chr11	100457557	100472782	14	11	25	0.56	106	110	216	0.49
Acly	chr11	100476351	100528000	84	88	172	0.49	922	1200	2122	0.43
Cnp	chr11	100574908	100591418	117	102	219	0.53	3099	3174	6273	0.49
Nkiras2	chr11	100619855	100627610	9	2	11	0.82	104	59	163	0.64
Kat2a	chr11	100704745	100712478	28	38	66	0.42	286	259	545	0.52
Rab5c	chr11	100715002	100738215	35	37	72	0.49	356	313	669	0.53
Stat5b	chr11	100780730	100859004	4	6	10	0.4	205	193	398	0.52
Stat3	chr11	100886805	100939579	33	22	55	0.6	267	223	490	0.54
Atp6v0a1	chr11	101009446	101063719	191	205	396	0.48	2969	2851	5820	0.51
Coasy	chr11	101082562	101086619	6	9	15	0.4	106	70	176	0.6
Mlx	chr11	101086710	101092207	10	17	27	0.37	161	227	388	0.41
Fam134c	chr11	101096321	101119893	15	18	33	0.45	83	42	125	0.66
Tubg1	chr11	101120067	101126419	13	3	16	0.81	414	329	743	0.56
Tubg2	chr11	101155870	101161787	11	13	24	0.46	302	266	568	0.53
Cntnap1	chr11	101174648	101190723	35	27	62	0.56	651	616	1267	0.51
Ezh1	chr11	101191114	101226463	34	31	65	0.52	196	168	364	0.54
Vps25	chr11	101253611	101259547	5	5	10	0.5	79	63	142	0.56
Becn1	chr11	101288261	101302290	31	22	53	0.58	36	45	81	0.44
Psme3	chr11	101316250	101323531	41	43	84	0.49	201	201	402	0.5
Aarsd1	chr11	101406664	101417433	5	9	14	0.36	99	92	191	0.52
Rundc1	chr11	101425084	101435666	12	17	29	0.41	204	280	484	0.42
Vat1	chr11	101458747	101466199	11	15	26	0.42	367	385	752	0.49
Nbr1	chr11	101552106	101581951	55	47	102	0.54	770	825	1595	0.48
Dhx8	chr11	101732955	101767358	15	3	18	0.83	116	115	231	0.5
Dusp3	chr11	101971140	101987005	17	55	72	0.24	538	727	1265	0.43
Mpp3	chr11	101999651	102027045	31	39	70	0.44	348	442	790	0.44
Mpp2	chr11	102057015	102088638	15	18	33	0.45	914	674	1588	0.58
Tmem101	chr11	102152545	102156407	13	11	24	0.54	34	20	54	0.63
Hdac5	chr11	102194427	102230183	20	34	54	0.37	956	806	1762	0.54
Tmub2	chr11	102284819	102289427	19	20	39	0.49	291	251	542	0.54
Atxn7l3	chr11	102289299	102296673	5	8	13	0.38	290	265	555	0.52
Ubtf	chr11	102304562	102320862	10	7	17	0.59	331	283	614	0.54
Slc25a39	chr11	102402968	102408675	16	20	36	0.44	539	421	960	0.56
Grn	chr11	102430321	102436809	9	16	25	0.36	130	92	222	0.59
Gpatch8	chr11	102475910	102556192	25	11	36	0.69	275	342	617	0.45
Ccdc43	chr11	102684683	102697946	12	9	21	0.57	27	28	55	0.49
Adam11	chr11	102761434	102780263	28	27	55	0.51	1512	995	2507	0.6
Eftud2	chr11	102838471	102881027	33	35	68	0.49	321	216	537	0.6
Gfap	chr11	102887335	102897200	132	125	257	0.51	1907	2057	3964	0.48
Dcakd	chr11	102994046	103028239	21	12	33	0.64	260	249	509	0.51
Nmt1	chr11	103028343	103066111	11	3	14	0.79	412	435	847	0.49
Acbd4	chr11	103101687	103112199	10	21	31	0.32	146	215	361	0.4
Hexim2	chr11	103132007	103139908	3	7	10	0.3	77	124	201	0.38
Fmnl1	chr11	103170574	103198901	26	27	53	0.49	131	129	260	0.5
Arhgap27	chr11	103331483	103363692	5	5	10	0.5	181	140	321	0.56
Plekhm1	chr11	103365091	103412664	4	9	13	0.31	222	230	452	0.49
Gosr2	chr11	103676848	103697738	36	40	76	0.47	279	234	513	0.54
Nsf	chr11	103821781	103954056	208	196	404	0.51	4527	4420	8947	0.51
Arf2	chr11	103966724	103985350	20	14	34	0.59	127	155	282	0.45
Crhr1	chr11	104131986	104175523	4	11	15	0.27	238	149	387	0.61
Mapt	chr11	104231272	104332090	43	87	130	0.33	3088	2914	6002	0.51
Kansl1	chr11	104333228	104469508	15	13	28	0.54	129	116	245	0.53
Cdc27	chr11	104502523	104550620	8	3	11	0.73	141	156	297	0.47
Mettl2	chr11	105126424	105141146	4	8	12	0.33	98	76	174	0.56
Tanc2	chr11	105589931	105929304	12	10	22	0.55	420	461	881	0.48
Cyb561	chr11	105933701	105945118	23	34	57	0.4	323	302	625	0.52
Ace	chr11	105967944	105989964	6	5	11	0.55	107	119	226	0.47
Dcaf7	chr11	106036871	106059324	48	42	90	0.53	998	878	1876	0.53
Limd2	chr11	106156255	106161030	6	6	12	0.5	296	241	537	0.55
Ccdc47	chr11	106199353	106216367	20	8	28	0.71	365	521	886	0.41
Ddx42	chr11	106216925	106249140	31	22	53	0.58	45	49	94	0.48
Ftsj3	chr11	106249143	106255802	13	12	25	0.52	136	104	240	0.57
Psmc5	chr11	106256184	106263112	39	36	75	0.52	613	431	1044	0.59
Tex2	chr11	106502138	106613418	18	10	28	0.64	584	723	1307	0.45
Pecam1	chr11	106654212	106750623	7	5	12	0.58	86	67	153	0.56
Ddx5	chr11	106780354	106789180	10	10	20	0.5	989	799	1788	0.55
Bptf	chr11	107033080	107131922	8	10	18	0.44	351	312	663	0.53
Nol11	chr11	107166656	107189381	10	17	27	0.37	80	68	148	0.54
Psmd12	chr11	107479527	107498036	40	23	63	0.63	93	99	192	0.48
Cacng4	chr11	107734779	107794464	7	4	11	0.64	64	55	119	0.54
Cacng5	chr11	107874603	107915055	8	10	18	0.44	163	252	415	0.39
Prkca	chr11	107933386	108343888	13	15	28	0.46	925	619	1544	0.6
Rgs9	chr11	109225347	109298181	11	16	27	0.41	499	420	919	0.54
Gna13	chr11	109362782	109401369	15	10	25	0.6	276	343	619	0.45
Amz2	chr11	109425945	109438148	6	4	10	0.6	311	260	571	0.54
Arsg	chr11	109473333	109573330	7	7	14	0.5	255	248	503	0.51
Prkar1a	chr11	109649404	109669663	467	422	889	0.53	2475	2860	5335	0.46
Abca5	chr11	110269368	110337723	13	9	22	0.59	228	221	449	0.51
Map2k6	chr11	110399102	110516201	6	6	12	0.5	55	47	102	0.54
Kcnj16	chr11	110968032	111027968	12	31	43	0.28	187	365	552	0.34
Sox9	chr11	112782209	112787757	21	15	36	0.58	136	118	254	0.54
2610035D17Rik	chr11	113043905	113201838	3	9	12	0.25	114	108	222	0.51
Sstr2	chr11	113619480	113625895	10	7	17	0.59	73	88	161	0.45
Cog1	chr11	113649177	113667744	11	15	26	0.42	274	247	521	0.53
Cdc42ep4	chr11	113726849	113752543	16	8	24	0.67	305	296	601	0.51
Ttyh2	chr11	114675467	114720984	16	14	30	0.53	18	21	39	0.46
Rab37	chr11	115091203	115162773	7	8	15	0.47	131	124	255	0.51
Slc9a3r1	chr11	115163340	115181178	8	13	21	0.38	183	169	352	0.52
Tmem104	chr11	115187486	115247025	5	6	11	0.45	259	232	491	0.53
Fads6	chr11	115278625	115297818	5	5	10	0.5	419	320	739	0.57
Hid1	chr11	115347704	115367751	41	47	88	0.47	320	237	557	0.57
Grb2	chr11	115644044	115708597	35	33	68	0.51	56	92	148	0.38
Tmem94	chr11	115765432	115799033	9	5	14	0.64	321	310	631	0.51
Caskin2	chr11	115798986	115813592	4	6	10	0.4	123	81	204	0.6
Recql5	chr11	115892594	115933534	3	10	13	0.23	103	107	210	0.49
Sap30bp	chr11	115933577	115965534	23	12	35	0.66	329	318	647	0.51
H3f3b	chr11	116021960	116025450	44	56	100	0.44	1732	2017	3749	0.46
Unk	chr11	116028466	116061214	8	7	15	0.53	63	68	131	0.48
Wbp2	chr11	116078572	116087007	117	87	204	0.57	1831	1889	3720	0.49
Mrpl38	chr11	116131816	116138868	2	8	10	0.2	482	297	779	0.62
Fbf1	chr11	116142284	116168261	9	11	20	0.45	379	299	678	0.56
Acox1	chr11	116171882	116199045	55	24	79	0.7	926	641	1567	0.59
Srp68	chr11	116245165	116274217	66	50	116	0.57	174	139	313	0.56
Exoc7	chr11	116287997	116306749	35	19	54	0.65	565	516	1081	0.52
Foxj1	chr11	116330703	116335516	5	7	12	0.42	55	55	110	0.5
Prpsap1	chr11	116470815	116494651	13	14	27	0.48	146	93	239	0.61
Ube2o	chr11	116537739	116581476	8	5	13	0.62	241	194	435	0.55
Cygb	chr11	116645594	116654313	23	22	45	0.51	429	529	958	0.45
Srsf2	chr11	116849896	116853114	1	10	11	0.09	234	374	608	0.38
Mfsd11	chr11	116852272	116875660	8	10	18	0.44	246	397	643	0.38
Sec14l1	chr11	117115171	117159268	40	38	78	0.51	623	850	1473	0.42
Sept9	chr11	117199660	117362325	5	16	21	0.24	462	498	960	0.48
Tnrc6c	chr11	117654124	117763439	8	3	11	0.73	98	118	216	0.45
Pgs1	chr11	117986296	118024011	16	20	36	0.44	267	265	532	0.5
Cyth1	chr11	118164165	118248592	43	34	77	0.56	520	474	994	0.52
Usp36	chr11	118259650	118290244	11	17	28	0.39	274	200	474	0.58
Timp2	chr11	118301060	118355411	16	9	25	0.64	1162	824	1986	0.59
Lgals3bp	chr11	118392751	118401931	6	4	10	0.6	69	148	217	0.32
Cant1	chr11	118406288	118419134	18	29	47	0.38	273	221	494	0.55
Engase	chr11	118476065	118489209	8	2	10	0.8	56	73	129	0.43
Rbfox3	chr11	118489759	118911597	11	19	30	0.37	1134	968	2102	0.54
Tbc1d16	chr11	119143042	119228499	10	9	19	0.53	611	477	1088	0.56
Gaa	chr11	119267962	119285458	152	160	312	0.49	3248	1832	5080	0.64
Slc26a11	chr11	119355531	119381076	3	7	10	0.3	58	128	186	0.31
Endov	chr11	119491322	119511465	9	7	16	0.56	221	190	411	0.54
Nptx1	chr11	119538718	119547820	67	74	141	0.48	756	842	1598	0.47
Rptor	chr11	119602904	119899591	10	9	19	0.53	300	275	575	0.52
Baiap2	chr11	119942767	120006782	6	5	11	0.55	538	589	1127	0.48
Aatk	chr11	120007310	120047181	18	17	35	0.51	1550	1039	2589	0.6
Slc38a10	chr11	120103950	120151351	29	29	58	0.5	400	535	935	0.43
Faap100	chr11	120369561	120378746	7	3	10	0.7	40	60	100	0.4
Arl16	chr11	120464325	120467600	11	20	31	0.35	357	464	821	0.43
Hgs	chr11	120467634	120483984	31	33	64	0.48	240	253	493	0.49
Slc25a10	chr11	120491836	120501161	5	5	10	0.5	100	110	210	0.48
Fam195b	chr11	120542887	120549727	7	6	13	0.54	557	611	1168	0.48
P4hb	chr11	120560303	120572936	42	36	78	0.54	93	94	187	0.5
Pcyt2	chr11	120610085	120617947	43	46	89	0.48	405	462	867	0.47
Sirt7	chr11	120618371	120625008	17	7	24	0.71	191	159	350	0.55
Mafg	chr11	120625116	120633547	5	9	14	0.36	285	353	638	0.45
Lrrc45	chr11	120713942	120721128	34	19	53	0.64	126	96	222	0.57
Dus1l	chr11	120787558	120796428	5	13	18	0.28	106	56	162	0.65
Fasn	chr11	120805957	120824547	13	14	27	0.48	530	568	1098	0.48
Csnk1d	chr11	120958008	120991333	55	45	100	0.55	326	416	742	0.44
Hexdc	chr11	121204432	121222656	11	5	16	0.69	98	69	167	0.59
BC017643	chr11	121222587	121229557	7	5	12	0.58	58	92	150	0.39
Narf	chr11	121237235	121255856	31	24	55	0.56	218	214	432	0.5
Rab40b	chr11	121356120	121388251	6	7	13	0.46	97	160	257	0.38
Rab10os	chr12	3235790	3250374	24	10	34	0.71	651	478	1129	0.58
Rab10	chr12	3247427	3309969	57	82	139	0.41	489	452	941	0.52
Kif3c	chr12	3365131	3406494	43	39	82	0.52	591	655	1246	0.47
Dnmt3a	chr12	3804985	3914443	7	20	27	0.26	362	400	762	0.48
Efr3b	chr12	3962553	4039094	23	25	48	0.48	1101	916	2017	0.55
Dnajc27	chr12	4082568	4124140	54	40	94	0.57	1334	1324	2658	0.5
Adcy3	chr12	4132995	4213525	14	11	25	0.56	188	165	353	0.53
Ncoa1	chr12	4247361	4477209	11	5	16	0.69	356	430	786	0.45
Itsn2	chr12	4592466	4713952	9	9	18	0.5	133	134	267	0.5
Ubxn2a	chr12	4876803	4907747	35	15	50	0.7	398	324	722	0.55
Ldah	chr12	8208099	8299566	10	8	18	0.56	76	55	131	0.58
Hs1bp3	chr12	8313432	8343824	2	8	10	0.2	93	85	178	0.52
Rhob	chr12	8497757	8499985	16	10	26	0.62	1733	2314	4047	0.43
Wdr35	chr12	8973991	9028848	15	13	28	0.54	14	10	24	0.58
Rdh14	chr12	10390693	10395562	9	8	17	0.53	89	82	171	0.52
Vsnl1	chr12	11325244	11436649	153	203	356	0.43	1923	3320	5243	0.37
Fam49a	chr12	12262132	12376363	60	43	103	0.58	490	626	1116	0.44
Ddx1	chr12	13219306	13249174	85	77	162	0.52	281	198	479	0.59
Fam84a	chr12	14147597	14152038	41	51	92	0.45	330	253	583	0.57
Lpin1	chr12	16535668	16646969	17	6	23	0.74	227	170	397	0.57
Ntsr2	chr12	16653450	16660236	22	14	36	0.61	832	755	1587	0.52
Rock2	chr12	16894977	16988274	12	7	19	0.63	400	357	757	0.53
Kcnf1	chr12	17172099	17176888	38	20	58	0.66	30	30	60	0.5
Nol10	chr12	17348446	17430095	12	3	15	0.8	109	89	198	0.55
Hpcal1	chr12	17690749	17791944	14	21	35	0.4	472	642	1114	0.42
Cpsf3	chr12	21286296	21315056	34	24	58	0.59	103	73	176	0.59
Adam17	chr12	21323508	21373632	6	8	14	0.43	168	142	310	0.54
Mboat2	chr12	24831548	24964400	25	13	38	0.66	197	214	411	0.48
Kidins220	chr12	24974875	25063152	42	43	85	0.49	2148	1746	3894	0.55
Rnf144a	chr12	26306793	26415320	4	10	14	0.29	135	160	295	0.46
Cmpk2	chr12	26469211	26479837	6	7	13	0.46	129	118	247	0.52
Gm9866	chr12	27140795	27160516	7	3	10	0.7	94	107	201	0.47
Adi1	chr12	28675206	28682175	2	10	12	0.17	177	230	407	0.43
Trappc12	chr12	28690619	28750486	24	18	42	0.57	383	440	823	0.47
Tssc1	chr12	28751797	28867494	15	18	33	0.45	153	128	281	0.54
Myt1l	chr12	29528327	29923216	9	8	17	0.53	196	145	341	0.57
Pxdn	chr12	29937955	30017658	5	5	10	0.5	325	153	478	0.68
Tmem18	chr12	30584442	30591219	14	28	42	0.33	70	81	151	0.46
Sh3yl1	chr12	30911668	30960160	5	11	16	0.31	76	78	154	0.49
Dld	chr12	31331561	31351471	41	46	87	0.47	620	656	1276	0.49
Cbll1	chr12	31484828	31500543	12	15	27	0.44	110	164	274	0.4
Bcap29	chr12	31595353	31634658	16	17	33	0.48	279	276	555	0.5
Cog5	chr12	31654867	31937631	10	11	21	0.48	242	172	414	0.58
Gpr22	chr12	31706866	31713926	28	24	52	0.54	31	21	52	0.6
Prkar2b	chr12	31958449	32061344	15	5	20	0.75	114	82	196	0.58
Nampt	chr12	32820334	32853369	14	7	21	0.67	95	51	146	0.65
Sypl	chr12	32953872	32979502	14	12	26	0.54	147	99	246	0.6
Atxn7l1	chr12	33147597	33376408	7	9	16	0.44	143	126	269	0.53
Hdac9	chr12	34047579	34917095	9	7	16	0.56	60	55	115	0.52
Snx13	chr12	35047054	35147480	32	23	55	0.58	63	82	145	0.43
Tspan13	chr12	36014554	36042478	75	42	117	0.64	674	669	1343	0.5
Bzw2	chr12	36091834	36156825	13	13	26	0.5	81	69	150	0.54
Ankmy2	chr12	36157123	36197291	16	19	35	0.46	337	269	606	0.56
Dgkb	chr12	37880167	38634239	26	12	38	0.68	368	372	740	0.5
Arl4a	chr12	40033290	40037987	15	10	25	0.6	305	222	527	0.58
Ifrd1	chr12	40203128	40223189	13	14	27	0.48	40	83	123	0.33
Dock4	chr12	40445956	40846874	8	17	25	0.32	410	335	745	0.55
Lrrn3	chr12	41451667	41486057	24	25	49	0.49	196	175	371	0.53
Dnajb9	chr12	44205896	44210068	16	20	36	0.44	27	20	47	0.57
Pnpla8	chr12	44269129	44315935	74	68	142	0.52	175	204	379	0.46
Nrcam	chr12	44328831	44605194	93	100	193	0.48	3673	2263	5936	0.62
Stxbp6	chr12	44852483	45074483	22	25	47	0.47	245	198	443	0.55
Nova1	chr12	46694516	46819194	14	19	33	0.42	102	127	229	0.45
Coch	chr12	51593272	51605773	9	8	17	0.53	83	43	126	0.66
Strn3	chr12	51608540	51692428	6	4	10	0.6	52	64	116	0.45
Arhgap5	chr12	52503770	52571978	34	32	66	0.52	138	138	276	0.5
Akap6	chr12	52699012	53155568	24	24	48	0.5	1380	1374	2754	0.5
Eapp	chr12	54670339	54695898	12	24	36	0.33	13	23	36	0.36
Snx6	chr12	54746338	54795750	19	16	35	0.54	40	21	61	0.66
Cfl2	chr12	54858816	54862877	18	12	30	0.6	72	107	179	0.4
Ppp2r3c	chr12	55280808	55303005	9	8	17	0.53	9	18	27	0.33
Psma6	chr12	55384221	55418459	8	3	11	0.73	898	439	1337	0.67
Ralgapa1	chr12	55602889	55821575	13	7	20	0.65	254	184	438	0.58
Brms1l	chr12	55836225	55869736	43	32	75	0.57	560	130	690	0.81
Mbip	chr12	56328305	56345895	18	7	25	0.72	36	25	61	0.59
Prps1l3	chr12	57230411	57242168	18	20	38	0.47	38	49	87	0.44
Sstr1	chr12	58211391	58216037	6	6	12	0.5	116	85	201	0.58
Sec23a	chr12	58958382	59012027	92	85	177	0.52	393	358	751	0.52
Pnn	chr12	59066918	59074017	43	57	100	0.43	381	404	785	0.49
Lrfn5	chr12	61522813	61857928	36	34	70	0.51	228	209	437	0.52
Fam179b	chr12	64965741	65022573	12	11	23	0.52	104	131	235	0.44
Prpf39	chr12	65036308	65063386	22	11	33	0.67	231	135	366	0.63
Fkbp3	chr12	65062431	65073938	8	9	17	0.47	403	359	762	0.53
Mdga2	chr12	66459418	67222549	6	9	15	0.4	156	122	278	0.56
Mgat2	chr12	69184157	69186773	5	8	13	0.38	45	59	104	0.43
9330151L19Rik	chr12	69197210	69199868	14	1	15	0.93	114	32	146	0.78
Klhdc1	chr12	69226915	69284646	9	9	18	0.5	44	106	150	0.29
Klhdc2	chr12	69296680	69310687	43	54	97	0.44	201	156	357	0.56
Nemf	chr12	69311542	69357176	11	14	25	0.44	298	272	570	0.52
Atp5s	chr12	69724926	69744665	7	20	27	0.26	97	128	225	0.43
Map4k5	chr12	69803756	69893170	10	7	17	0.59	90	78	168	0.54
Atl1	chr12	69893104	69964085	7	11	18	0.39	403	329	732	0.55
Nin	chr12	70011434	70113830	6	4	10	0.6	164	224	388	0.42
Trim9	chr12	70244530	70347614	83	78	161	0.52	1137	842	1979	0.57
Tmx1	chr12	70453153	70467624	43	40	83	0.52	88	70	158	0.56
Actr10	chr12	70937856	70964718	17	35	52	0.33	577	458	1035	0.56
Arid4a	chr12	71015966	71099351	13	9	22	0.59	172	128	300	0.57
Timm9	chr12	71123171	71136675	6	4	10	0.6	99	122	221	0.45
Daam1	chr12	71831046	71992376	19	23	42	0.45	438	470	908	0.48
Jkamp	chr12	72085838	72101527	11	5	16	0.69	168	161	329	0.51
Rtn1	chr12	72211748	72409054	187	158	345	0.54	2373	2573	4946	0.48
Pcnx4	chr12	72536145	72580213	15	29	44	0.34	392	347	739	0.53
Ppm1a	chr12	72761210	72799819	7	11	18	0.39	280	350	630	0.44
Snapc1	chr12	73964476	73985830	15	6	21	0.71	139	76	215	0.65
Syt16	chr12	73997609	74267916	23	18	41	0.56	60	61	121	0.5
Ppp2r5e	chr12	75449462	75596250	14	11	25	0.56	88	106	194	0.45
Syne2	chr12	75818317	76110928	11	5	16	0.69	116	132	248	0.47
Akap5	chr12	76324400	76334517	11	12	23	0.48	469	497	966	0.49
Zbtb1	chr12	76370191	76396955	7	6	13	0.54	20	29	49	0.41
Hspa2	chr12	76403853	76406938	12	21	33	0.36	115	131	246	0.47
Sptb	chr12	76580487	76710547	5	8	13	0.38	1306	1377	2683	0.49
Churc1	chr12	76765572	76783180	0	14	14	0	269	98	367	0.73
Rab15	chr12	76797959	76822763	19	38	57	0.33	743	529	1272	0.58
Fntb	chr12	76837390	76921412	13	21	34	0.38	147	176	323	0.46
Max	chr12	76937268	76962343	23	20	43	0.53	156	89	245	0.64
Fut8	chr12	77237754	77475996	10	18	28	0.36	48	36	84	0.57
Gphn	chr12	78226091	78684772	19	25	44	0.43	122	116	238	0.51
Mpp5	chr12	78748909	78840714	14	7	21	0.67	127	132	259	0.49
Atp6v1d	chr12	78842981	78861638	43	60	103	0.42	1096	1061	2157	0.51
Tmem229b	chr12	78961794	79007659	15	8	23	0.65	428	398	826	0.52
Pigh	chr12	79080663	79089783	9	1	10	0.9	102	121	223	0.46
Vti1b	chr12	79156016	79172642	15	15	30	0.5	1527	1188	2715	0.56
Rdh11	chr12	79175550	79191819	9	11	20	0.45	165	116	281	0.59
Zfp36l1	chr12	80107759	80113013	13	15	28	0.46	327	360	687	0.48
Actn1	chr12	80167541	80260485	7	5	12	0.58	270	203	473	0.57
Dcaf5	chr12	80335846	80436601	15	20	35	0.43	333	288	621	0.54
Exd2	chr12	80463094	80498135	46	29	75	0.61	359	190	549	0.65
Galnt16	chr12	80518276	80603896	22	22	44	0.5	572	541	1113	0.51
Slc39a9	chr12	80644162	80683342	21	15	36	0.58	173	182	355	0.49
Plekhd1	chr12	80692581	80724216	5	5	10	0.5	329	250	579	0.57
Srsf5	chr12	80945503	80950507	4	6	10	0.4	426	161	587	0.73
Slc8a3	chr12	81197914	81333596	5	7	12	0.42	199	200	399	0.5
Synj2bp	chr12	81492193	81532911	21	26	47	0.45	261	254	515	0.51
Med6	chr12	81573562	81595066	6	4	10	0.6	14	15	29	0.48
Ttc9	chr12	81631248	81667557	9	9	18	0.5	262	312	574	0.46
Sipa1l1	chr12	82169377	82451786	31	25	56	0.55	1179	880	2059	0.57
Rgs6	chr12	82616664	83162061	11	12	23	0.48	505	575	1080	0.47
Dcaf4	chr12	83520455	83541994	7	10	17	0.41	165	175	340	0.49
Rbm25	chr12	83632229	83683127	6	4	10	0.6	608	764	1372	0.44
Psen1	chr12	83688144	83738446	25	18	43	0.58	466	497	963	0.48
Numb	chr12	83794033	83921934	22	6	28	0.79	113	136	249	0.45
Dnal1	chr12	84114278	84143517	22	36	58	0.38	390	295	685	0.57
Ptgr2	chr12	84285236	84315832	32	43	75	0.43	381	396	777	0.49
Entpd5	chr12	84373874	84409029	15	18	33	0.45	189	221	410	0.46
Aldh6a1	chr12	84430716	84451024	65	58	123	0.53	232	356	588	0.39
Abcd4	chr12	84602530	84617483	8	6	14	0.57	52	53	105	0.5
Npc2	chr12	84754558	84773112	7	11	18	0.39	216	223	439	0.49
Isca2	chr12	84773228	84775089	8	9	17	0.47	310	190	500	0.62
Arel1	chr12	84918147	84970886	33	31	64	0.52	420	326	746	0.56
Dlst	chr12	85110820	85134091	19	10	29	0.66	155	219	374	0.41
Rps6kl1	chr12	85135248	85151275	23	21	44	0.52	460	296	756	0.61
Mlh3	chr12	85234465	85270645	6	4	10	0.6	126	107	233	0.54
Nek9	chr12	85299513	85339362	7	5	12	0.58	281	266	547	0.51
Tmed10	chr12	85340613	85374717	85	98	183	0.46	462	372	834	0.55
Fos	chr12	85473900	85477269	6	9	15	0.4	33	29	62	0.53
0610007P14Rik	chr12	85815446	85824920	12	5	17	0.71	361	332	693	0.52
Ttll5	chr12	85824919	86053760	16	17	33	0.48	86	88	174	0.49
Tgfb3	chr12	86056742	86079041	6	5	11	0.55	80	95	175	0.46
Gpatch2l	chr12	86241837	86294657	14	18	32	0.44	145	209	354	0.41
Vash1	chr12	86678699	86695688	7	8	15	0.47	469	475	944	0.5
Irf2bpl	chr12	86880702	86884814	24	26	50	0.48	76	80	156	0.49
Cipc	chr12	86947040	86965364	54	57	111	0.49	383	443	826	0.46
Zdhhc22	chr12	86980762	86991156	11	5	16	0.69	341	290	631	0.54
Tmem63c	chr12	87021343	87091824	15	8	23	0.65	379	340	719	0.53
Pomt2	chr12	87106860	87147968	5	8	13	0.38	116	189	305	0.38
Gstz1	chr12	87147164	87164723	10	12	22	0.45	296	507	803	0.37
Vipas39	chr12	87238874	87266374	6	7	13	0.46	192	177	369	0.52
Alkbh1	chr12	87428076	87443839	5	6	11	0.45	48	81	129	0.37
Snw1	chr12	87449909	87472299	6	7	13	0.46	153	196	349	0.44
Adck1	chr12	88360490	88461726	15	8	23	0.65	98	74	172	0.57
Nrxn3	chr12	88722864	90334935	25	37	62	0.4	1176	1015	2191	0.54
Dio2	chr12	90724551	90739037	21	14	35	0.6	279	253	532	0.52
Sel1l	chr12	91806042	91849157	57	40	97	0.59	868	698	1566	0.55
Flrt2	chr12	95692038	95785215	16	16	32	0.5	181	132	313	0.58
Galc	chr12	98202286	98259463	6	8	14	0.43	86	84	170	0.51
Kcnk10	chr12	98429431	98578213	9	10	19	0.47	81	81	162	0.5
Eml5	chr12	98786603	98901497	15	16	31	0.48	545	518	1063	0.51
Ttc8	chr12	98920573	98983250	10	12	22	0.45	105	118	223	0.47
Foxn3	chr12	99190080	99563809	2	9	11	0.18	164	122	286	0.57
Tdp1	chr12	99884514	99955219	11	9	20	0.55	187	111	298	0.63
Nrde2	chr12	100125449	100159943	5	5	10	0.5	135	123	258	0.52
Calm1	chr12	100199434	100209824	143	182	325	0.44	25890	18464	44354	0.58
Ttc7b	chr12	100300769	100520822	7	8	15	0.47	548	463	1011	0.54
Rps6ka5	chr12	100549777	100725395	9	8	17	0.53	58	53	111	0.52
Smek1	chr12	101039408	101083702	16	14	30	0.53	78	91	169	0.46
Trip11	chr12	101834042	101913171	11	12	23	0.48	190	154	344	0.55
Atxn3	chr12	101918900	101958243	6	13	19	0.32	83	78	161	0.52
Cpsf2	chr12	101975763	102005993	10	2	12	0.83	97	84	181	0.54
Slc24a4	chr12	102128650	102267726	7	6	13	0.54	173	125	298	0.58
Lgmn	chr12	102394081	102439808	45	43	88	0.51	591	839	1430	0.41
Chga	chr12	102554940	102565027	36	55	91	0.4	1211	1241	2452	0.49
Itpk1	chr12	102568582	102704869	29	2	31	0.94	244	194	438	0.56
Ubr7	chr12	102757974	102777701	16	14	30	0.53	251	165	416	0.6
Unc79	chr12	102948327	103184228	5	5	10	0.5	263	235	498	0.53
Otub2	chr12	103376893	103406350	9	3	12	0.75	71	78	149	0.48
Ddx24	chr12	103407975	103425867	88	95	183	0.48	1202	1613	2815	0.43
Ppp4r4	chr12	103532288	103613839	5	6	11	0.45	50	26	76	0.66
Dicer1	chr12	104687736	104752324	5	5	10	0.5	213	191	404	0.53
Clmn	chr12	104763113	104865076	5	10	15	0.33	1079	989	2068	0.52
D430019H16Rik	chr12	105453855	105493095	21	32	53	0.4	560	626	1186	0.47
Atg2b	chr12	105613538	105685241	6	9	15	0.4	219	190	409	0.54
Gskip	chr12	105685351	105703058	16	12	28	0.57	256	239	495	0.52
Papola	chr12	105784673	105838949	40	27	67	0.6	644	354	998	0.65
Vrk1	chr12	106010162	106078318	6	4	10	0.6	98	40	138	0.71
Bcl11b	chr12	107910402	108004139	14	10	24	0.58	91	112	203	0.45
Ccnk	chr12	108179464	108203359	12	4	16	0.75	176	142	318	0.55
Cyp46a1	chr12	108334266	108362234	64	63	127	0.5	859	711	1570	0.55
Eml1	chr12	108371001	108539576	25	24	49	0.51	303	303	606	0.5
Slc25a29	chr12	108825877	108835876	8	11	19	0.42	106	83	189	0.56
Wars	chr12	108860029	108894174	38	40	78	0.49	707	577	1284	0.55
Meg3	chr12	109540995	109571729	737	0	737	1	45066	82	45148	1
Ppp2r5c	chr12	110447178	110583075	21	19	40	0.52	341	394	735	0.46
Dync1h1	chr12	110601394	110666944	29	37	66	0.44	2534	2255	4789	0.53
Cinp	chr12	110872609	110889145	4	6	10	0.4	165	125	290	0.57
Tecpr2	chr12	110889258	110972394	4	11	15	0.27	500	331	831	0.6
Cdc42bpb	chr12	111292971	111377718	4	9	13	0.31	526	483	1009	0.52
Eif5	chr12	111538100	111546753	44	34	78	0.56	233	197	430	0.54
Ckb	chr12	111669354	111672338	14	23	37	0.38	14887	2095	16982	0.88
Trmt61a	chr12	111678104	111683902	13	10	23	0.57	44	62	106	0.42
Bag5	chr12	111709487	111713317	19	21	40	0.48	192	137	329	0.58
Apopt1	chr12	111713268	111755055	8	6	14	0.57	201	249	450	0.45
Klc1	chr12	111758848	111807844	20	13	33	0.61	3049	2504	5553	0.55
Ppp1r13b	chr12	111828457	111908105	6	7	13	0.46	194	153	347	0.56
Tmem179	chr12	112500183	112511160	49	57	106	0.46	467	565	1032	0.45
Inf2	chr12	112588744	112615557	20	21	41	0.49	878	797	1675	0.52
Adssl1	chr12	112620046	112641355	10	16	26	0.38	248	198	446	0.56
Cep170b	chr12	112721528	112746592	5	10	15	0.33	1124	1433	2557	0.44
Btbd6	chr12	112976264	112979493	10	15	25	0.4	126	101	227	0.56
Zfp386	chr12	116047706	116063231	12	9	21	0.57	34	30	64	0.53
Wdr60	chr12	116206260	116263066	7	6	13	0.54	91	102	193	0.47
Esyt2	chr12	116280589	116390935	8	2	10	0.8	363	239	602	0.6
Ptprn2	chr12	116485691	117278167	8	60	68	0.12	3089	2459	5548	0.56
Rapgef5	chr12	117516478	117759737	21	17	38	0.55	483	308	791	0.61
Sp4	chr12	118231685	118301440	6	5	11	0.55	125	102	227	0.55
Itgb8	chr12	119162802	119238276	7	9	16	0.44	64	108	172	0.37
Tmem196	chr12	119945683	120021246	14	9	23	0.61	32	23	55	0.58
Asb13	chr13	3634012	3651779	19	34	53	0.36	325	435	760	0.43
Akr1e1	chr13	4592489	4609164	9	5	14	0.64	70	28	98	0.71
Pitrm1	chr13	6548121	6580158	4	14	18	0.22	116	149	265	0.44
Pfkp	chr13	6579873	6648792	99	98	197	0.5	1284	1319	2603	0.49
Adarb2	chr13	8202429	8768762	10	10	20	0.5	160	174	334	0.48
Wdr37	chr13	8802965	8872100	36	42	78	0.46	356	320	676	0.53
Gtpbp4	chr13	8972069	8996532	8	8	16	0.5	112	174	286	0.39
Larp4b	chr13	9093813	9174451	8	5	13	0.62	78	63	141	0.55
Dip2c	chr13	9276502	9668928	6	4	10	0.6	76	76	152	0.5
Zmynd11	chr13	9684835	9766014	38	52	90	0.42	1064	1093	2157	0.49
Chrm3	chr13	9875487	10360914	6	4	10	0.6	60	52	112	0.54
Ryr2	chr13	11553098	12106945	13	16	29	0.45	741	773	1514	0.49
Lgals8	chr13	12439401	12464977	14	13	27	0.52	183	195	378	0.48
Gpr137b	chr13	13357619	13394236	6	12	18	0.33	15	7	22	0.68
Lyst	chr13	13590339	13778803	9	7	16	0.56	179	251	430	0.42
Gng4	chr13	13784058	13827895	16	21	37	0.43	244	224	468	0.52
B3galnt2	chr13	13954473	13999088	10	5	15	0.67	87	74	161	0.54
Tbce	chr13	13997946	14039639	26	5	31	0.84	130	76	206	0.63
Ggps1	chr13	14049792	14063483	45	27	72	0.62	424	366	790	0.54
Arid4b	chr13	14063608	14199603	9	8	17	0.53	120	119	239	0.5
Hecw1	chr13	14226437	14523279	16	9	25	0.64	294	275	569	0.52
Psma2	chr13	14613241	14625673	14	21	35	0.4	130	184	314	0.41
AW209491	chr13	14630244	14638202	22	12	34	0.65	122	145	267	0.46
Vps41	chr13	18717291	18866811	90	117	207	0.43	598	539	1137	0.53
Amph	chr13	18948136	19154032	43	41	84	0.51	509	451	960	0.53
Epdr1	chr13	19591707	19619950	45	33	78	0.58	472	357	829	0.57
Elmo1	chr13	20090506	20608353	70	46	116	0.6	329	318	647	0.51
Zscan12	chr13	21362819	21372302	6	4	10	0.6	13	17	30	0.43
Zkscan3	chr13	21387003	21402755	11	24	35	0.31	115	109	224	0.51
Zscan26	chr13	21442173	21453765	4	8	12	0.33	594	516	1110	0.54
Lrrc16a	chr13	24012480	24280790	3	8	11	0.27	134	175	309	0.43
Fam65b	chr13	24501540	24733806	13	9	22	0.59	106	88	194	0.55
BC005537	chr13	24801656	24812899	16	10	26	0.62	79	49	128	0.62
Acot13	chr13	24817954	24831489	7	6	13	0.54	588	420	1008	0.58
Tdp2	chr13	24831658	24842153	8	7	15	0.53	63	69	132	0.48
D130043K22Rik	chr13	24845130	24901439	5	7	12	0.42	237	212	449	0.53
Aldh5a1	chr13	24907578	24937661	9	5	14	0.64	490	632	1122	0.44
Gpld1	chr13	24937784	24991936	9	3	12	0.75	828	745	1573	0.53
Mrs2	chr13	24987482	25020365	10	3	13	0.77	733	749	1482	0.49
Nrsn1	chr13	25252038	25269996	178	214	392	0.45	726	459	1185	0.61
A330102I10Rik	chr13	29014413	29040336	4	7	11	0.36	88	115	203	0.43
Cdkal1	chr13	29191745	29855684	7	8	15	0.47	46	67	113	0.41
Uqcrfs1	chr13	30540311	30545316	13	9	22	0.59	188	128	316	0.59
Exoc2	chr13	30789515	30974273	22	26	48	0.46	149	95	244	0.61
Wrnip1	chr13	32802029	32822610	15	10	25	0.6	97	113	210	0.46
Tubb2a	chr13	34074277	34078008	194	219	413	0.47	929	944	1873	0.5
Prpf4b	chr13	34875293	34906064	7	7	14	0.5	74	69	143	0.52
Eci2	chr13	34977747	35027090	6	5	11	0.55	90	44	134	0.67
Nrn1	chr13	36725621	36734477	12	28	40	0.3	344	296	640	0.54
Ssr1	chr13	37971400	37994236	36	42	78	0.46	615	527	1142	0.54
Riok1	chr13	38036988	38061433	8	11	19	0.42	55	91	146	0.38
Slc35b3	chr13	38932139	38960875	5	6	11	0.45	114	105	219	0.52
Gcnt2	chr13	40859767	40960892	8	9	17	0.47	107	58	165	0.65
Pak1ip1	chr13	41001009	41013033	9	7	16	0.56	143	169	312	0.46
Elovl2	chr13	41182381	41220403	12	26	38	0.32	139	233	372	0.37
Smim13	chr13	41249843	41276577	43	28	71	0.61	989	798	1787	0.55
Phactr1	chr13	42680570	43138526	19	14	33	0.58	1708	1570	3278	0.52
Gfod1	chr13	43195239	43304172	8	12	20	0.4	741	1022	1763	0.42
Ranbp9	chr13	43402672	43481283	8	2	10	0.8	127	67	194	0.65
Cd83	chr13	43785111	43803133	13	10	23	0.57	88	60	148	0.59
Jarid2	chr13	44729534	44921643	5	5	10	0.5	72	58	130	0.55
Gmpr	chr13	45507443	45546386	17	6	23	0.74	146	137	283	0.52
Atxn1	chr13	45549754	45965034	5	5	10	0.5	354	280	634	0.56
Cap2	chr13	46501902	46650281	111	97	208	0.53	1251	1513	2764	0.45
Nup153	chr13	46679901	46727849	7	3	10	0.7	59	61	120	0.49
Tpmt	chr13	47021986	47043338	13	9	22	0.59	51	58	109	0.47
Dek	chr13	47084766	47106227	11	17	28	0.39	240	205	445	0.54
Ptpdc1	chr13	48577868	48625672	4	7	11	0.36	172	156	328	0.52
Fam120a	chr13	48879215	48967877	8	14	22	0.36	88	113	201	0.44
Wnk2	chr13	49036301	49148574	6	4	10	0.6	844	929	1773	0.48
Bicd2	chr13	49341548	49387026	12	10	22	0.55	225	226	451	0.5
Nol8	chr13	49653077	49679016	8	4	12	0.67	140	109	249	0.56
Spin1	chr13	51100507	51152562	51	65	116	0.44	393	290	683	0.58
S1pr3	chr13	51408617	51422797	3	9	12	0.25	109	112	221	0.49
Sema4d	chr13	51685528	51793747	19	10	29	0.66	843	700	1543	0.55
Diras2	chr13	52504374	52531241	17	137	154	0.11	2791	2317	5108	0.55
Auh	chr13	52835106	52929705	12	8	20	0.6	440	419	859	0.51
Sptlc1	chr13	53332747	53377417	7	6	13	0.54	60	40	100	0.6
Drd1	chr13	54051182	54055658	3	20	23	0.13	44	22	66	0.67
Sfxn1	chr13	54071824	54108346	12	11	23	0.52	144	152	296	0.49
Cplx2	chr13	54301963	54383917	119	87	206	0.58	7671	9088	16759	0.46
Thoc3	chr13	54458836	54468840	10	10	20	0.5	179	142	321	0.56
Simc1	chr13	54503738	54551290	5	7	12	0.42	33	23	56	0.59
4833439L19Rik	chr13	54551217	54565382	83	16	99	0.84	1013	705	1718	0.59
Arl10	chr13	54574999	54582765	16	17	33	0.48	170	186	356	0.48
Cltb	chr13	54592938	54611405	34	21	55	0.62	1009	1014	2023	0.5
Faf2	chr13	54621783	54664063	17	20	37	0.46	299	425	724	0.41
Rnf44	chr13	54679398	54693994	26	32	58	0.45	105	93	198	0.53
Sncb	chr13	54758859	54766613	59	59	118	0.5	5083	5799	10882	0.47
Tspan17	chr13	54789350	54796775	4	17	21	0.19	127	148	275	0.46
Unc5a	chr13	54949410	55006018	5	5	10	0.5	244	243	487	0.5
Zfp346	chr13	55105269	55135071	13	13	26	0.5	126	182	308	0.41
Nsd1	chr13	55209781	55318325	17	10	27	0.63	532	621	1153	0.46
Rab24	chr13	55319222	55321980	3	7	10	0.3	182	155	337	0.54
Lman2	chr13	55343832	55362783	43	34	77	0.56	236	125	361	0.65
Rgs14	chr13	55369711	55384691	9	17	26	0.35	17	28	45	0.38
Grk6	chr13	55445071	55460927	6	8	14	0.43	124	103	227	0.55
Dbn1	chr13	55473427	55488110	49	36	85	0.58	658	552	1210	0.54
Pdlim7	chr13	55497486	55513473	20	12	32	0.62	304	348	652	0.47
Tmed9	chr13	55593134	55597697	41	34	75	0.55	58	48	106	0.55
B4galt7	chr13	55599895	55610443	13	6	19	0.68	56	69	125	0.45
Caml	chr13	55623004	55632416	8	8	16	0.5	366	268	634	0.58
Ddx46	chr13	55634973	55681267	13	7	20	0.65	323	332	655	0.49
B230219D22Rik	chr13	55693123	55703500	24	13	37	0.65	104	134	238	0.44
Txndc15	chr13	55714649	55726227	24	28	52	0.46	284	436	720	0.39
Cxcl14	chr13	56288642	56296794	17	11	28	0.61	757	762	1519	0.5
Smad5	chr13	56702989	56742379	4	7	11	0.36	91	138	229	0.4
Spock1	chr13	57421194	57908332	72	63	135	0.53	1441	1269	2710	0.53
Ubqln1	chr13	58176155	58215653	68	54	122	0.56	479	390	869	0.55
Ntrk2	chr13	58806568	59133970	134	126	260	0.52	2806	2768	5574	0.5
Agtpbp1	chr13	59449533	59557366	10	21	31	0.32	896	675	1571	0.57
Naa35	chr13	59585322	59634798	17	1	18	0.94	436	345	781	0.56
Golm1	chr13	59634995	59675784	24	16	40	0.6	202	174	376	0.54
Zcchc6	chr13	59771875	59823169	13	10	23	0.57	100	81	181	0.55
Dapk1	chr13	60601946	60763191	13	13	26	0.5	274	327	601	0.46
Zfp935	chr13	62453015	62466812	3	9	12	0.25	21	28	49	0.43
2010111I01Rik	chr13	62964892	63326096	15	7	22	0.68	296	199	495	0.6
Fancc	chr13	63304704	63497294	9	3	12	0.75	61	23	84	0.73
Ptch1	chr13	63508327	63573616	5	5	10	0.5	571	510	1081	0.53
Zfp367	chr13	64133024	64153199	15	1	16	0.94	28	43	71	0.39
Mfsd14b	chr13	65065029	65113002	23	27	50	0.46	295	286	581	0.51
Mterf3	chr13	66905455	66933072	5	7	12	0.42	53	84	137	0.39
Ptdss1	chr13	66932829	66998401	31	23	54	0.57	317	290	607	0.52
Zfp87	chr13	67515780	67526231	5	10	15	0.33	85	48	133	0.64
Zfp748	chr13	67538640	67553152	8	8	16	0.5	20	23	43	0.47
Zfp729a	chr13	67616308	67638063	5	5	10	0.5	57	104	161	0.35
Zfp65	chr13	67705305	67729173	4	6	10	0.4	30	48	78	0.38
Mtrr	chr13	68560779	68582169	7	8	15	0.47	58	58	116	0.5
Fastkd3	chr13	68582099	68592338	4	9	13	0.31	45	40	85	0.53
Adcy2	chr13	68620042	68999541	10	11	21	0.48	269	304	573	0.47
Nsun2	chr13	69612015	69635780	24	24	48	0.5	163	133	296	0.55
Ube2ql1	chr13	69702831	69739897	4	11	15	0.27	1033	1317	2350	0.44
Med10	chr13	69802347	69816102	5	6	11	0.45	55	54	109	0.5
Ice1	chr13	70588688	70637840	10	6	16	0.62	448	574	1022	0.44
Lpcat1	chr13	73467208	73516420	5	6	11	0.45	224	223	447	0.5
Slc6a3	chr13	73535528	73578672	9	8	17	0.53	34	42	76	0.45
Clptm1l	chr13	73604001	73620639	11	7	18	0.61	140	103	243	0.58
Brd9	chr13	73937810	73960895	30	25	55	0.55	212	184	396	0.54
Tppp	chr13	74009418	74035753	122	110	232	0.53	1501	1415	2916	0.51
Exoc3	chr13	74169801	74208729	30	44	74	0.41	349	204	553	0.63
Pdcd6	chr13	74303120	74317575	8	2	10	0.8	137	116	253	0.54
Sdha	chr13	74322254	74350240	258	241	499	0.52	3821	3178	6999	0.55
Ccdc127	chr13	74350316	74365783	29	30	59	0.49	438	286	724	0.6
E430024I08Rik	chr13	74433048	74463820	5	8	13	0.38	51	33	84	0.61
LOC108168101	chr13	74604420	74618221	9	8	17	0.53	89	69	158	0.56
Pcsk1	chr13	75089419	75134861	22	18	40	0.55	129	102	231	0.56
Mctp1	chr13	76384107	77033277	11	7	18	0.61	207	162	369	0.56
Fam172a	chr13	77708677	78166240	9	8	17	0.53	56	93	149	0.38
Arrdc3	chr13	80883337	80896042	44	63	107	0.41	215	145	360	0.6
Lysmd3	chr13	81657656	81672871	10	12	22	0.45	86	85	171	0.5
Mblac2	chr13	81711416	81753275	5	16	21	0.24	118	64	182	0.65
Cetn3	chr13	81783248	81797157	10	8	18	0.56	23	15	38	0.61
Mef2c	chr13	83504033	83667079	79	109	188	0.42	249	170	419	0.59
Tmem161b	chr13	84222186	84295966	6	5	11	0.55	32	19	51	0.63
Edil3	chr13	88821471	89323225	43	33	76	0.57	351	254	605	0.58
Hapln1	chr13	89540527	89611832	9	8	17	0.53	15	22	37	0.41
Tmem167	chr13	90089666	90114921	23	22	45	0.51	145	104	249	0.58
Ssbp2	chr13	91460977	91706175	27	23	50	0.54	132	191	323	0.41
Zcchc9	chr13	91796518	91807997	9	4	13	0.69	149	147	296	0.5
Rasgrf2	chr13	91880406	92131494	20	10	30	0.67	430	366	796	0.54
Msh3	chr13	92211877	92355003	7	8	15	0.47	104	70	174	0.6
Ankrd34b	chr13	92425641	92441658	19	15	34	0.56	221	219	440	0.5
Serinc5	chr13	92611137	92711947	15	35	50	0.3	263	400	663	0.4
Homer1	chr13	93303246	93405129	4	8	12	0.33	192	223	415	0.46
Arsb	chr13	93771678	93943016	22	32	54	0.41	1089	1073	2162	0.5
Scamp1	chr13	94201432	94285826	124	125	249	0.5	1358	1118	2476	0.55
Ap3b1	chr13	94358579	94566316	8	8	16	0.5	223	154	377	0.59
Wdr41	chr13	94976214	95023316	7	9	16	0.44	235	117	352	0.67
Pde8b	chr13	95024104	95250400	10	8	18	0.56	267	268	535	0.5
Poc5	chr13	96388293	96417211	21	10	31	0.68	229	266	495	0.46
Polk	chr13	96480688	96542646	8	12	20	0.4	50	31	81	0.62
Col4a3bp	chr13	96542734	96640167	8	7	15	0.53	254	266	520	0.49
Hmgcr	chr13	96648961	96670936	34	53	87	0.39	196	184	380	0.52
Fam169a	chr13	97067286	97130447	10	22	32	0.31	193	233	426	0.45
Gfm2	chr13	97137936	97181196	12	8	20	0.6	432	287	719	0.6
Hexb	chr13	97176330	97198357	28	27	55	0.51	483	283	766	0.63
Enc1	chr13	97241104	97253040	33	38	71	0.46	2276	2686	4962	0.46
Arhgef28	chr13	97898593	98206624	13	9	22	0.59	229	195	424	0.54
Utp15	chr13	98246844	98262992	22	8	30	0.73	184	184	368	0.5
Ankra2	chr13	98263075	98274754	7	11	18	0.39	243	154	397	0.61
Fcho2	chr13	98723405	98815768	11	4	15	0.73	55	55	110	0.5
Tnpo1	chr13	98839018	98926384	3	8	11	0.27	160	127	287	0.56
Ptcd2	chr13	99319648	99344678	14	5	19	0.74	19	39	58	0.33
Mrps27	chr13	99344766	99415562	18	16	34	0.53	320	225	545	0.59
Map1b	chr13	99421463	99516602	542	545	1087	0.5	4378	3746	8124	0.54
Mccc2	chr13	99948531	100015639	10	6	16	0.62	125	238	363	0.34
Bdp1	chr13	100017993	100104073	7	8	15	0.47	146	150	296	0.49
Ocln	chr13	100496503	100553691	14	10	24	0.58	94	133	227	0.41
Rad17	chr13	100617163	100651061	6	5	11	0.55	61	54	115	0.53
Taf9	chr13	100651342	100656060	13	17	30	0.43	875	733	1608	0.54
Cdk7	chr13	100697023	100730942	10	14	24	0.42	254	197	451	0.56
Slc30a5	chr13	100802644	100833570	14	9	23	0.61	85	75	160	0.53
Pik3r1	chr13	101680760	101768217	40	42	82	0.49	365	382	747	0.49
Srek1	chr13	103738564	103774603	21	24	45	0.47	505	533	1038	0.49
Erbb2ip	chr13	103818785	103920586	11	9	20	0.55	169	125	294	0.57
Nln	chr13	104023049	104109660	12	11	23	0.52	87	76	163	0.53
Sgtb	chr13	104109723	104142492	62	84	146	0.42	681	719	1400	0.49
Trappc13	chr13	104142152	104178703	26	19	45	0.58	432	396	828	0.52
Trim23	chr13	104178773	104203421	23	32	55	0.42	40	46	86	0.47
Cwc27	chr13	104631321	104816969	7	13	20	0.35	70	106	176	0.4
Rgs7bp	chr13	104945903	105054930	35	40	75	0.47	1584	1500	3084	0.51
Rnf180	chr13	105130566	105294818	8	4	12	0.67	94	140	234	0.4
Htr1a	chr13	105443692	105448133	11	7	18	0.61	80	101	181	0.44
Ipo11	chr13	106794438	106936960	28	30	58	0.48	177	175	352	0.5
Smim15	chr13	108044473	108049175	11	16	27	0.41	124	106	230	0.54
Elovl7	chr13	108214325	108287109	15	7	22	0.68	147	94	241	0.61
Pde4d	chr13	108654176	109955969	10	14	24	0.42	218	249	467	0.47
Rab3c	chr13	110054186	110281047	109	51	160	0.68	2067	1850	3917	0.53
Plk2	chr13	110395043	110400844	95	93	188	0.51	856	989	1845	0.46
Gpbp1	chr13	111425679	111490125	28	29	57	0.49	16	40	56	0.29
Mier3	chr13	111686156	111718596	6	4	10	0.6	52	46	98	0.53
Il6st	chr13	112464069	112506860	20	18	38	0.53	580	598	1178	0.49
Slc38a9	chr13	112660690	112738752	10	4	14	0.71	211	243	454	0.46
Plpp1	chr13	112800776	112867894	7	8	15	0.47	159	184	343	0.46
Skiv2l2	chr13	112867779	112927380	30	22	52	0.58	266	200	466	0.57
Dhx29	chr13	112927792	112969187	16	8	24	0.67	93	113	206	0.45
Snx18	chr13	113592178	113618564	7	7	14	0.5	69	47	116	0.59
Arl15	chr13	113794507	114157462	1	15	16	0.06	74	75	149	0.5
Mocs2	chr13	114818236	114829420	15	9	24	0.62	360	235	595	0.61
Pelo	chr13	115088354	115090158	7	4	11	0.64	126	126	252	0.5
Emb	chr13	117220572	117274415	18	14	32	0.56	207	303	510	0.41
Nnt	chr13	119335526	119409257	10	26	36	0.28	40	65	105	0.38
4833420G17Rik	chr13	119462014	119486120	10	3	13	0.77	252	37	289	0.87
Hmgcs1	chr13	119690350	119708260	135	185	320	0.42	486	587	1073	0.45
Nim1k	chr13	119710093	119755882	9	3	12	0.75	66	34	100	0.66
Zfp131	chr13	119765185	119791429	8	11	19	0.42	82	62	144	0.57
Abhd6	chr14	8002802	8056773	7	3	10	0.7	222	190	412	0.54
Rpp14	chr14	8063264	8092127	11	10	21	0.52	101	119	220	0.46
Pxk	chr14	8098190	8165117	14	14	28	0.5	305	288	593	0.51
Pdhb	chr14	8165990	8172992	10	7	17	0.59	246	210	456	0.54
Fam107a	chr14	8296269	8318018	13	11	24	0.54	2435	2008	4443	0.55
Ptprg	chr14	11553552	12242040	4	6	10	0.4	277	294	571	0.49
3830406C13Rik	chr14	12284152	12324492	12	9	21	0.57	50	22	72	0.69
Cadps	chr14	12372559	12823339	21	26	47	0.45	527	571	1098	0.48
Synpr	chr14	13284779	13615469	58	49	107	0.54	125	130	255	0.49
Lrrc3b	chr14	15357514	15438987	8	4	12	0.67	29	54	83	0.35
Oxsm	chr14	16238658	16249808	4	6	10	0.4	24	21	45	0.53
Top2b	chr14	16365205	16430787	13	15	28	0.46	62	70	132	0.47
Rarb	chr14	16430838	17082331	6	8	14	0.43	13	19	32	0.41
Thrb	chr14	17659218	18040097	11	17	28	0.39	179	183	362	0.49
Nr1d2	chr14	18204055	18239106	8	3	11	0.73	219	214	433	0.51
Rpl15	chr14	18267822	18271024	2	8	10	0.2	219	101	320	0.68
Nkiras1	chr14	18271135	18284003	12	12	24	0.5	169	183	352	0.48
Ube2e2	chr14	18573562	18894262	11	11	22	0.5	123	162	285	0.43
Gng2	chr14	19872558	19977249	43	6	49	0.88	1387	1102	2489	0.56
Ecd	chr14	20319858	20348121	30	13	43	0.7	195	83	278	0.7
Dnajc9	chr14	20384637	20388910	5	9	14	0.36	116	47	163	0.71
Anxa7	chr14	20455260	20480133	11	8	19	0.58	610	320	930	0.66
Ppp3cb	chr14	20499363	20546573	8	17	25	0.32	146	166	312	0.47
Usp54	chr14	20548911	20641238	14	11	25	0.56	225	249	474	0.47
Fut11	chr14	20694967	20700197	13	8	21	0.62	50	49	99	0.51
Camk2g	chr14	20734872	20794129	64	54	118	0.54	299	240	539	0.55
Vcl	chr14	20929377	21033676	9	13	22	0.41	133	151	284	0.47
Ap3m1	chr14	21033741	21052535	15	4	19	0.79	107	63	170	0.63
Adk	chr14	21052573	21448569	33	26	59	0.56	109	146	255	0.43
Kat6b	chr14	21498811	21672478	6	5	11	0.55	211	196	407	0.52
Samd8	chr14	21750530	21798725	11	13	24	0.46	368	394	762	0.48
Kcnma1	chr14	23292290	24004952	9	14	23	0.39	1376	1354	2730	0.5
Polr3a	chr14	24448693	24487188	6	13	19	0.32	115	165	280	0.41
Zmiz1	chr14	25458868	25666743	12	7	19	0.63	773	736	1509	0.51
Zcchc24	chr14	25711639	25768856	14	12	26	0.54	449	860	1309	0.34
Slmap	chr14	26413167	26535491	13	14	27	0.48	207	167	374	0.55
Dennd6a	chr14	26573857	26634322	11	5	16	0.69	60	36	96	0.62
Arf4	chr14	26638196	26657258	44	29	73	0.6	167	191	358	0.47
Appl1	chr14	26918985	26971205	19	24	43	0.44	422	417	839	0.5
Arhgef3	chr14	27114821	27403916	31	21	52	0.6	290	282	572	0.51
Fam208a	chr14	27428839	27483555	6	5	11	0.55	116	69	185	0.63
Ccdc66	chr14	27480910	27508506	7	6	13	0.54	74	57	131	0.56
Erc2	chr14	27622408	28478537	24	34	58	0.41	172	156	328	0.52
Selk	chr14	29968379	29975074	4	7	11	0.36	426	783	1209	0.35
Actr8	chr14	29978330	29993221	21	33	54	0.39	91	93	184	0.49
Cacna1d	chr14	30039940	30491156	7	6	13	0.54	221	228	449	0.49
Prkcd	chr14	30595352	30626414	16	23	39	0.41	68	88	156	0.44
Tmem110	chr14	30825593	30877210	9	4	13	0.69	165	168	333	0.5
Itih3	chr14	30908571	30923755	44	27	71	0.62	435	270	705	0.62
Nek4	chr14	30951376	30988821	19	6	25	0.76	127	89	216	0.59
Glt8d1	chr14	31001346	31012441	6	4	10	0.6	173	157	330	0.52
Pbrm1	chr14	31019137	31121592	6	10	16	0.38	98	78	176	0.56
Nisch	chr14	31170927	31206826	64	63	127	0.5	723	731	1454	0.5
Bap1	chr14	31251453	31259930	95	91	186	0.51	134	214	348	0.39
Capn7	chr14	31336620	31371987	20	15	35	0.57	226	167	393	0.58
Sh3bp5	chr14	31373773	31436033	16	21	37	0.43	274	245	519	0.53
Eaf1	chr14	31495078	31509858	13	15	28	0.46	39	49	88	0.44
Ankrd28	chr14	31698767	31830415	6	4	10	0.6	55	47	102	0.54
Galnt15	chr14	32028656	32062204	3	8	11	0.27	104	139	243	0.43
Dph3	chr14	32080516	32085692	7	10	17	0.41	193	118	311	0.62
Oxnad1	chr14	32085627	32103203	4	8	12	0.33	162	168	330	0.49
Parg	chr14	32201970	32298657	21	18	39	0.54	85	82	167	0.51
Ogdhl	chr14	32322011	32348150	3	63	66	0.05	1963	847	2810	0.7
Mapk8	chr14	33377897	33447212	19	21	40	0.48	238	221	459	0.52
Gdf10	chr14	33923586	33935285	5	6	11	0.45	330	368	698	0.47
Glud1	chr14	34310726	34345033	21	10	31	0.68	357	394	751	0.48
Wapl	chr14	34673792	34747983	7	10	17	0.41	39	40	79	0.49
Ccser2	chr14	36874935	36968772	60	39	99	0.61	235	268	503	0.47
Cdhr1	chr14	37077848	37098311	3	10	13	0.23	32	100	132	0.24
Ghitm	chr14	37120443	37135322	386	411	797	0.48	738	577	1315	0.56
Fam213a	chr14	40993731	41013833	40	31	71	0.56	389	442	831	0.47
Txndc16	chr14	45134447	45219538	20	15	35	0.57	353	378	731	0.48
Gpr137c	chr14	45219687	45282735	5	5	10	0.5	194	161	355	0.55
Ero1l	chr14	45283086	45318572	21	23	44	0.48	95	53	148	0.64
Psmc6	chr14	45329823	45349071	21	15	36	0.58	257	242	499	0.52
Ddhd1	chr14	45593170	45658143	6	4	10	0.6	138	123	261	0.53
Gmfb	chr14	46808148	46822242	148	127	275	0.54	399	332	731	0.55
Samd4	chr14	46882964	47105817	9	2	11	0.82	18	19	37	0.49
Mapk1ip1l	chr14	47297879	47323091	22	4	26	0.85	20	34	54	0.37
Fbxo34	chr14	47472560	47531962	18	14	32	0.56	244	219	463	0.53
Atg14	chr14	47540892	47568434	4	13	17	0.24	38	29	67	0.57
Ap5m1	chr14	49066494	49094113	12	10	22	0.55	207	97	304	0.68
Parp2	chr14	50807896	50821301	11	11	22	0.5	119	264	383	0.31
Klhl33	chr14	50888580	50897652	3	7	10	0.3	129	89	218	0.59
Tmem55b	chr14	50927214	50930877	18	19	37	0.49	294	232	526	0.56
Mettl17	chr14	51884841	51891868	4	10	14	0.29	64	78	142	0.45
Ndrg2	chr14	51905270	51914092	296	297	593	0.5	2792	3353	6145	0.45
Hnrnpc	chr14	52073379	52104028	16	8	24	0.67	406	184	590	0.69
Supt16	chr14	52160418	52197239	6	4	10	0.6	260	206	466	0.56
Chd8	chr14	52198150	52257807	10	11	21	0.48	394	319	713	0.55
Rab2b	chr14	52261758	52279395	16	28	44	0.36	131	126	257	0.51
Tox4	chr14	52279145	52295509	5	11	16	0.31	218	235	453	0.48
Mettl3	chr14	52294840	52305214	2	8	10	0.2	235	234	469	0.5
Sall2	chr14	52311176	52328670	16	12	28	0.57	338	351	689	0.49
Abhd4	chr14	54254128	54269169	13	10	23	0.57	347	337	684	0.51
Rem2	chr14	54476099	54480434	10	10	20	0.5	18	17	35	0.51
Prmt5	chr14	54507181	54517470	16	10	26	0.62	248	206	454	0.55
Acin1	chr14	54642160	54686931	29	35	64	0.45	903	869	1772	0.51
Slc7a8	chr14	54722214	54781886	21	19	40	0.52	593	553	1146	0.52
Homez	chr14	54852735	54871736	9	5	14	0.64	79	74	153	0.52
Slc22a17	chr14	54906726	54913725	180	149	329	0.55	3837	4073	7910	0.49
Ngdn	chr14	55015453	55024138	5	7	12	0.42	27	27	54	0.5
Zfhx2	chr14	55060264	55092432	9	6	15	0.6	609	461	1070	0.57
Thtpa	chr14	55094783	55098995	7	15	22	0.32	155	130	285	0.54
Jph4	chr14	55106825	55116935	18	16	34	0.53	612	598	1210	0.51
Cpne6	chr14	55510067	55517431	29	24	53	0.55	633	546	1179	0.54
Pck2	chr14	55540262	55550017	8	15	23	0.35	96	74	170	0.56
Dcaf11	chr14	55559952	55570065	32	22	54	0.59	147	120	267	0.55
Ipo4	chr14	55625628	55635952	20	29	49	0.41	212	150	362	0.59
Tm9sf1	chr14	55635964	55643806	16	9	25	0.64	77	105	182	0.42
Mdp1	chr14	55657878	55660540	9	9	18	0.5	82	72	154	0.53
Gmpr2	chr14	55672234	55687636	7	10	17	0.41	120	99	219	0.55
Rabggta	chr14	55715876	55722368	23	20	43	0.53	215	184	399	0.54
Nop9	chr14	55745692	55755634	5	5	10	0.5	54	34	88	0.61
Cbln3	chr14	55878919	55884256	67	34	101	0.66	1427	756	2183	0.65
Khnyn	chr14	55884813	55898780	8	9	17	0.47	530	421	951	0.56
Sdr39u1	chr14	55897282	55900281	16	9	25	0.64	1993	1829	3822	0.52
Mphosph8	chr14	56668233	56697430	40	36	76	0.53	197	267	464	0.42
Pspc1	chr14	56722440	56778316	7	7	14	0.5	3	22	25	0.12
Zmym2	chr14	56886420	56962579	33	25	58	0.57	67	72	139	0.48
Gjb6	chr14	57123300	57133611	15	19	34	0.44	235	257	492	0.48
Ift88	chr14	57424068	57517936	18	8	26	0.69	30	38	68	0.44
Lats2	chr14	57689661	57746123	5	8	13	0.38	119	95	214	0.56
Sap18	chr14	57798188	57804980	20	4	24	0.83	97	93	190	0.51
Zdhhc20	chr14	57832701	57890836	19	19	38	0.5	115	63	178	0.65
Rcbtb1	chr14	59201025	59237267	18	12	30	0.6	200	118	318	0.63
Cab39l	chr14	59440954	59548903	18	11	29	0.62	121	103	224	0.54
Cdadc1	chr14	59559384	59597980	13	17	30	0.43	36	46	82	0.44
Atp8a2	chr14	59647319	60177987	7	4	11	0.64	72	76	148	0.49
Mtmr6	chr14	60265177	60302371	82	92	174	0.47	654	508	1162	0.56
Amer2	chr14	60373296	60388197	19	13	32	0.59	588	515	1103	0.53
Tnfrsf19	chr14	60963833	61046855	19	15	34	0.56	278	201	479	0.58
Sacs	chr14	61138426	61240693	16	9	25	0.64	233	248	481	0.48
Kpna3	chr14	61365185	61439947	47	40	87	0.54	17	17	34	0.5
Spryd7	chr14	61531850	61556886	14	16	30	0.47	157	139	296	0.53
Fam124a	chr14	62555736	62608486	11	5	16	0.69	100	46	146	0.68
Ints6	chr14	62676324	62761372	4	9	13	0.31	13	27	40	0.32
Ctsb	chr14	63122461	63145923	234	128	362	0.65	4902	4686	9588	0.51
Mtmr9	chr14	63521742	63544050	9	11	20	0.45	192	261	453	0.42
Hmbox1	chr14	64811599	64949905	8	8	16	0.5	871	922	1793	0.49
Ints9	chr14	64950044	65039835	8	5	13	0.62	143	93	236	0.61
Extl3	chr14	65052058	65149899	19	27	46	0.41	609	550	1159	0.53
Fzd3	chr14	65192440	65262463	15	13	28	0.54	296	271	567	0.52
Elp3	chr14	65530445	65593112	23	18	41	0.56	377	344	721	0.52
Ccdc25	chr14	65837301	65866604	16	27	43	0.37	96	116	212	0.45
Clu	chr14	65968482	65981548	232	234	466	0.5	2273	1744	4017	0.57
Ephx2	chr14	66084371	66124522	9	1	10	0.9	34	43	77	0.44
Ptk2b	chr14	66153256	66281068	70	53	123	0.57	2058	1663	3721	0.55
Trim35	chr14	66297024	66311424	58	55	113	0.51	586	775	1361	0.43
Stmn4	chr14	66344295	66361680	62	63	125	0.5	1327	1652	2979	0.45
Dpysl2	chr14	66802863	66910911	11	31	42	0.26	1973	1207	3180	0.62
Pnma2	chr14	66900682	66920063	24	36	60	0.4	288	454	742	0.39
Bnip3l	chr14	66985237	67008877	19	17	36	0.53	107	93	200	0.54
Nefl	chr14	68083883	68087745	231	215	446	0.52	171	103	274	0.62
Nefm	chr14	68119544	68125004	52	49	101	0.51	3763	3633	7396	0.51
R3hcc1	chr14	69697303	69714809	12	11	23	0.52	93	91	184	0.51
Chmp7	chr14	69716978	69732570	47	30	77	0.61	51	41	92	0.55
Rhobtb2	chr14	69784989	69810323	14	11	25	0.56	601	481	1082	0.56
Egr3	chr14	70077444	70082613	14	13	27	0.52	259	225	484	0.54
Ccar2	chr14	70138167	70153814	55	60	115	0.48	393	288	681	0.58
Phyhip	chr14	70457516	70468826	114	118	232	0.49	3131	2055	5186	0.6
Bmp1	chr14	70474554	70520713	7	11	18	0.39	497	513	1010	0.49
Lgi3	chr14	70530820	70538324	30	34	64	0.47	945	807	1752	0.54
Hr	chr14	70554055	70573548	13	4	17	0.76	252	311	563	0.45
Nudt18	chr14	70577836	70582571	8	13	21	0.38	97	107	204	0.48
Fam160b2	chr14	70583292	70599835	10	17	27	0.37	158	141	299	0.53
Dmtn	chr14	70602183	70636048	69	73	142	0.49	1330	958	2288	0.58
Xpo7	chr14	70654245	70766628	21	21	42	0.5	163	160	323	0.5
Gfra2	chr14	70890106	70979840	23	21	44	0.52	76	40	116	0.66
Fndc3a	chr14	72537947	72710683	9	9	18	0.5	119	113	232	0.51
Rcbtb2	chr14	73138772	73184055	5	6	11	0.45	82	63	145	0.57
Itm2b	chr14	73362230	73385271	199	136	335	0.59	1254	1050	2304	0.54
Sucla2	chr14	73552773	73596144	85	77	162	0.52	362	330	692	0.52
Esd	chr14	74732296	74750765	3	9	12	0.25	592	425	1017	0.58
Lrch1	chr14	74754672	74947923	17	6	23	0.74	133	88	221	0.6
Zc3h13	chr14	75284304	75344433	18	22	40	0.45	311	291	602	0.52
Cog3	chr14	75702350	75754576	11	6	17	0.65	80	112	192	0.42
Gpalpp1	chr14	76086231	76110815	7	17	24	0.29	338	363	701	0.48
Tsc22d1	chr14	76414634	76507765	163	177	340	0.48	644	722	1366	0.47
Akap11	chr14	78492245	78536985	43	49	92	0.47	697	911	1608	0.43
Dgkh	chr14	78559348	78733869	15	19	34	0.44	324	230	554	0.58
Vwa8	chr14	78849055	79202310	8	10	18	0.44	245	231	476	0.51
Kbtbd7	chr14	79426510	79431039	10	16	26	0.38	40	30	70	0.57
Wbp4	chr14	79459936	79481268	25	20	45	0.56	229	210	439	0.52
Sugt1	chr14	79587690	79629755	10	16	26	0.38	211	149	360	0.59
Pcdh17	chr14	84443562	84537565	15	10	25	0.6	264	224	488	0.54
Pcdh20	chr14	88464746	88471396	21	13	34	0.62	85	90	175	0.49
Pcdh9	chr14	93013699	93890724	120	114	234	0.51	436	350	786	0.55
Klhl1	chr14	96105264	96519034	7	4	11	0.64	20	15	35	0.57
Mzt1	chr14	99034543	99046136	38	42	80	0.48	364	330	694	0.52
Pibf1	chr14	99099423	99254494	5	5	10	0.5	40	43	83	0.48
Klf12	chr14	99866180	100284775	12	15	27	0.44	303	414	717	0.42
Tbc1d4	chr14	101442359	101609226	9	4	13	0.69	89	72	161	0.55
Commd6	chr14	101633765	101640471	13	16	29	0.45	378	336	714	0.53
Lmo7	chr14	101729927	101934708	11	17	28	0.39	184	213	397	0.46
Kctd12	chr14	102976580	102982637	8	2	10	0.8	509	371	880	0.58
Cln5	chr14	103070215	103077630	9	6	15	0.6	116	85	201	0.58
Fbxl3	chr14	103080238	103099539	10	5	15	0.67	150	149	299	0.5
Mycbp2	chr14	103113410	103346800	21	16	37	0.57	1391	1316	2707	0.51
Rnf219	chr14	104477533	104522713	5	6	11	0.45	35	36	71	0.49
Ndfip2	chr14	105258584	105309298	31	61	92	0.34	201	233	434	0.46
Slitrk1	chr14	108909987	108914239	41	41	82	0.5	161	98	259	0.62
Slitrk5	chr14	111675114	111683144	10	16	26	0.38	213	279	492	0.43
Gpc5	chr14	115092211	116525192	14	10	24	0.58	134	121	255	0.53
Gpc6	chr14	116924656	117979529	12	3	15	0.8	106	39	145	0.73
Gpr180	chr14	118137110	118164232	4	8	12	0.33	93	110	203	0.46
Dzip1	chr14	118875516	118925537	16	11	27	0.59	378	373	751	0.5
Dnajc3	chr14	118937931	118981702	19	20	39	0.49	103	96	199	0.52
Uggt2	chr14	118981764	119099450	7	6	13	0.54	168	90	258	0.65
Mbnl2	chr14	120275661	120431698	101	119	220	0.46	279	282	561	0.5
Rap2a	chr14	120478460	120507194	10	13	23	0.43	280	264	544	0.51
B930095G15Rik	chr14	121243614	121253971	8	7	15	0.53	831	797	1628	0.51
Stk24	chr14	121284186	121380006	3	7	10	0.3	210	201	411	0.51
Dock9	chr14	121542036	121797896	14	8	22	0.64	986	899	1885	0.52
Ubac2	chr14	121878555	122021035	9	18	27	0.33	118	129	247	0.48
Tm9sf2	chr14	122107081	122159603	52	53	105	0.5	186	215	401	0.46
Tmtc4	chr14	122918970	122983282	6	6	12	0.5	15	11	26	0.58
Fgf14	chr14	123973844	124677667	7	6	13	0.54	15	15	30	0.5
Sepp1	chr15	3270766	3280508	119	162	281	0.42	1033	1267	2300	0.45
Ghr	chr15	3317754	3583352	7	3	10	0.7	29	15	44	0.66
AW549877	chr15	3982034	3995752	27	33	60	0.45	247	260	507	0.49
Oxct1	chr15	4026427	4155344	84	62	146	0.58	1075	858	1933	0.56
Plcxd3	chr15	4375490	4575585	21	16	37	0.57	12	13	25	0.48
Prkaa1	chr15	5143860	5181899	10	26	36	0.28	240	255	495	0.48
Ttc33	chr15	5185489	5218336	22	22	44	0.5	302	244	546	0.55
Dab2	chr15	6299787	6440715	4	6	10	0.4	57	53	110	0.52
Rictor	chr15	6708348	6800401	7	3	10	0.7	106	91	197	0.54
2410089E03Rik	chr15	8169025	8271158	10	4	14	0.71	340	301	641	0.53
Nipbl	chr15	8289823	8465310	5	9	14	0.36	91	117	208	0.44
Slc1a3	chr15	8634123	8710807	281	261	542	0.52	1681	1911	3592	0.47
Nadk2	chr15	9071259	9110496	9	14	23	0.39	82	93	175	0.47
Brix1	chr15	10474778	10485937	5	16	21	0.24	217	193	410	0.53
Tars	chr15	11383662	11399658	12	15	27	0.44	185	245	430	0.43
Sub1	chr15	11981335	11996035	105	61	166	0.63	2995	2639	5634	0.53
Zfr	chr15	12117719	12185449	17	4	21	0.81	200	191	391	0.51
Mtmr12	chr15	12205003	12272240	8	9	17	0.47	105	60	165	0.64
Golph3	chr15	12321196	12351601	21	25	46	0.46	286	474	760	0.38
6030458C11Rik	chr15	12808176	12824688	20	11	31	0.65	284	166	450	0.63
Drosha	chr15	12824803	12935291	32	29	61	0.52	543	459	1002	0.54
Cdh6	chr15	13028698	13176476	9	6	15	0.6	66	88	154	0.43
Cdh9	chr15	16728549	16857097	12	8	20	0.6	26	40	66	0.39
Cdh10	chr15	18818797	19014236	15	13	28	0.54	48	46	94	0.51
Cdh12	chr15	20448878	21598421	15	17	32	0.47	15	27	42	0.36
Basp1	chr15	25363276	25413764	7	5	12	0.58	2391	1515	3906	0.61
Myo10	chr15	25622549	25813671	6	5	11	0.55	239	199	438	0.55
Fam134b	chr15	25843297	25973696	17	12	29	0.59	49	59	108	0.45
Ank	chr15	27466676	27594909	20	14	34	0.59	457	472	929	0.49
Fam105a	chr15	27655070	27681599	8	9	17	0.47	105	116	221	0.48
Trio	chr15	27730648	28027034	4	9	13	0.31	770	723	1493	0.52
Ctnnd2	chr15	30172592	31029344	12	15	27	0.44	675	557	1232	0.55
Ankrd33b	chr15	31291478	31368095	8	5	13	0.62	579	431	1010	0.57
March6	chr15	31455898	31531048	38	41	79	0.48	279	238	517	0.54
Cct5	chr15	31590812	31601804	7	3	10	0.7	215	156	371	0.58
Sema5a	chr15	32244741	32696341	9	5	14	0.64	334	268	602	0.55
Sdc2	chr15	32920722	33034721	21	22	43	0.49	225	216	441	0.51
Cpq	chr15	33083128	33594552	10	4	14	0.71	39	25	64	0.61
Tspyl5	chr15	33683874	33687883	10	16	26	0.38	167	124	291	0.57
Mtdh	chr15	34082718	34143537	23	19	42	0.55	46	57	103	0.45
Kcns2	chr15	34837354	34843407	11	15	26	0.42	50	52	102	0.49
Vps13b	chr15	35371142	35931229	12	13	25	0.48	140	126	266	0.53
Ankrd46	chr15	36477667	36496791	134	144	278	0.48	383	371	754	0.51
Ywhaz	chr15	36770260	36802984	478	328	806	0.59	759	494	1253	0.61
Zfp706	chr15	36997026	37007402	117	172	289	0.4	622	1052	1674	0.37
Ncald	chr15	37366174	37792572	133	132	265	0.5	1508	1021	2529	0.6
Rrm2b	chr15	37923951	37961110	14	21	35	0.4	87	100	187	0.47
Klf10	chr15	38291463	38300711	21	21	42	0.5	62	74	136	0.46
Atp6v1c1	chr15	38661903	38692444	122	107	229	0.53	764	1131	1895	0.4
Baalc	chr15	38933908	38952917	52	32	84	0.62	835	413	1248	0.67
Slc25a32	chr15	39091229	39112776	7	7	14	0.5	103	85	188	0.55
Rims2	chr15	39198285	39684375	39	36	75	0.52	418	398	816	0.51
Zfpm2	chr15	40654883	41104592	6	8	14	0.43	84	113	197	0.43
Oxr1	chr15	41447424	41861051	54	68	122	0.44	335	310	645	0.52
Rspo2	chr15	43020787	43171595	4	7	11	0.36	45	26	71	0.63
Nudcd1	chr15	44375226	44428307	8	6	14	0.57	16	10	26	0.62
Eny2	chr15	44428080	44438256	8	8	16	0.5	44	29	73	0.6
Sybu	chr15	44671855	44788074	39	57	96	0.41	133	141	274	0.49
Kcnv1	chr15	45096085	45116490	20	23	43	0.47	301	263	564	0.53
Csmd3	chr15	47580637	48792208	7	7	14	0.5	49	73	122	0.4
Trps1	chr15	50654756	50890750	9	9	18	0.5	31	23	54	0.57
Rad21	chr15	51962603	51993538	65	74	139	0.47	509	454	963	0.53
Ext1	chr15	53068260	53346183	8	6	14	0.57	80	55	135	0.59
Samd12	chr15	53399113	53902539	18	12	30	0.6	270	230	500	0.54
Mal2	chr15	54571365	54602846	32	57	89	0.36	172	154	326	0.53
Enpp2	chr15	54838900	54952887	285	293	578	0.49	1202	1156	2358	0.51
Taf2	chr15	55015128	55072193	9	20	29	0.31	77	97	174	0.44
Deptor	chr15	55112316	55259273	7	10	17	0.41	351	216	567	0.62
Derl1	chr15	57869501	57892418	28	24	52	0.54	303	235	538	0.56
Zhx1	chr15	58047002	58076508	31	42	73	0.42	143	136	279	0.51
Fbxo32	chr15	58175878	58214892	9	6	15	0.6	139	96	235	0.59
Fam91a1	chr15	58405906	58457801	5	7	12	0.42	138	151	289	0.48
Tmem65	chr15	58782268	58823661	11	4	15	0.73	528	309	837	0.63
Trmt12	chr15	58872648	58876781	5	8	13	0.38	94	78	172	0.55
Mtss1	chr15	58941233	59082159	18	8	26	0.69	265	245	510	0.52
Sqle	chr15	59315091	59331193	43	30	73	0.59	133	153	286	0.47
E430025E21Rik	chr15	59331996	59374196	17	16	33	0.52	87	122	209	0.42
Nsmce2	chr15	59374197	59601684	14	2	16	0.88	187	174	361	0.52
Fam49b	chr15	63929093	64060452	17	10	27	0.63	127	161	288	0.44
Asap1	chr15	64086839	64382919	20	13	33	0.61	258	243	501	0.51
Adcy8	chr15	64699034	64922296	6	6	12	0.5	221	208	429	0.52
Efr3a	chr15	65787019	65873812	46	70	116	0.4	393	468	861	0.46
Kcnq3	chr15	65986389	66286636	3	13	16	0.19	645	611	1256	0.51
Phf20l1	chr15	66577518	66647043	19	27	46	0.41	248	228	476	0.52
Ndrg1	chr15	66929317	66969641	27	17	44	0.61	1031	876	1907	0.54
Fam135b	chr15	71438950	71728434	16	9	25	0.64	270	256	526	0.51
Trappc9	chr15	72589619	73061244	48	16	64	0.75	706	2963	3669	0.19
Peg13	chr15	72805603	72810324	0	178	178	0	11	2679	2690	0
Ptk2	chr15	73205101	73423275	14	16	30	0.47	127	130	257	0.49
Ptp4a3	chr15	73723144	73758766	8	11	19	0.42	126	108	234	0.54
Arc	chr15	74669080	74672570	14	17	31	0.45	548	555	1103	0.5
Them6	chr15	74721233	74724373	8	3	11	0.73	98	111	209	0.47
Lynx1	chr15	74747855	74752979	90	86	176	0.51	4597	5021	9618	0.48
Ly6e	chr15	74955050	74959905	19	19	38	0.5	1167	773	1940	0.6
Eef1d	chr15	75894795	75909577	10	4	14	0.71	171	183	354	0.48
Tsta3	chr15	75924668	75929821	13	11	24	0.54	133	136	269	0.49
Puf60	chr15	76070181	76080949	75	81	156	0.48	427	509	936	0.46
Nrbp2	chr15	76085517	76091594	8	5	13	0.62	605	573	1178	0.51
Plec	chr15	76170973	76231378	5	9	14	0.36	476	530	1006	0.47
Grina	chr15	76246737	76249909	62	51	113	0.55	497	248	745	0.67
Oplah	chr15	76296602	76331101	9	11	20	0.45	116	104	220	0.53
Exosc4	chr15	76327396	76330670	6	6	12	0.5	62	53	115	0.54
Sharpin	chr15	76347039	76351115	7	7	14	0.5	37	38	75	0.49
Bop1	chr15	76452995	76477269	8	4	12	0.67	249	227	476	0.52
Hsf1	chr15	76477366	76500982	11	11	22	0.5	52	45	97	0.54
Cpsf1	chr15	76595807	76607591	11	13	24	0.46	118	76	194	0.61
Kifc2	chr15	76659834	76668196	158	147	305	0.52	1067	1687	2754	0.39
Ppp1r16a	chr15	76671619	76694919	18	23	41	0.44	10	15	25	0.4
Lrrc14	chr15	76710640	76715130	9	4	13	0.69	89	88	177	0.5
Arhgap39	chr15	76723984	76818170	9	6	15	0.6	67	42	109	0.61
Zfp251	chr15	76852130	76871435	21	14	35	0.6	227	139	366	0.62
Rbfox2	chr15	77078989	77307088	51	39	90	0.57	567	515	1082	0.52
Txn2	chr15	77915050	77928994	13	16	29	0.45	351	404	755	0.46
Foxred2	chr15	77940521	77956771	6	4	10	0.6	147	78	225	0.65
Kctd17	chr15	78428563	78439303	10	7	17	0.59	48	34	82	0.59
Elfn2	chr15	78667330	78718872	11	8	19	0.58	679	678	1357	0.5
Cdc42ep1	chr15	78842646	78850902	15	8	23	0.65	42	22	64	0.66
Gga1	chr15	78877162	78894585	19	15	34	0.56	538	651	1189	0.45
Sh3bp1	chr15	78899767	78912052	4	10	14	0.29	112	99	211	0.53
Pdxp	chr15	78913918	78919517	14	11	25	0.56	754	593	1347	0.56
H1f0	chr15	79028211	79030504	69	57	126	0.55	540	451	991	0.54
Ankrd54	chr15	79053093	79062930	4	7	11	0.36	41	32	73	0.56
Eif3l	chr15	79075222	79094400	11	11	22	0.5	268	181	449	0.6
Micall1	chr15	79108698	79136900	3	7	10	0.3	220	303	523	0.42
[truncated: 3,939 more rows]

## Sheet: d ASE Overlap
name	chr	start	end	BL6 long reads	CAST long reads	total long reads	long reads allelic ratio	allelic ratio category long reads	BL6 short reads	CAST short reads	total short reads	short reads allelic ratio	allelic ratio category short reads	is consistent between short and long reads
Ptp4a1	chr1	30940302	30950181	19	8	27	0.7	MAT	24	6	30	0.8	MAT	TRUE
Wdfy1	chr1	79702261	79776047	4	31	35	0.11	PAT	118	352	470	0.25	PAT	TRUE
Rgs5	chr1	169655500	169695813	92	30	122	0.75	MAT	465	184	649	0.72	MAT	TRUE
Sdccag8	chr1	176814659	177020437	3	7	10	0.3	PAT	80	29	109	0.73	MAT	FALSE
Nvl	chr1	181087137	181144220	17	7	24	0.71	MAT	440	193	633	0.7	MAT	TRUE
Gm5424	chr10	62071021	62072571	19	0	19	1	MAT	6	16	22	0.27	PAT	FALSE
Grb10	chr11	11930498	12037422	1	29	30	0.03	PAT	8	100	108	0.07	PAT	TRUE
Zrsr1	chr11	22972004	22976496	0	39	39	0	PAT	1	267	268	0	PAT	TRUE
9330151L19Rik	chr12	69197210	69199868	14	1	15	0.93	MAT	114	32	146	0.78	MAT	TRUE
Churc1	chr12	76765572	76783180	0	14	14	0	PAT	269	98	367	0.73	MAT	FALSE
Meg3	chr12	109540995	109571729	737	0	737	1	MAT	45066	82	45148	1	MAT	TRUE
Fancc	chr13	63304704	63497294	9	3	12	0.75	MAT	61	23	84	0.73	MAT	TRUE
4833420G17Rik	chr13	119462014	119486120	10	3	13	0.77	MAT	252	37	289	0.87	MAT	TRUE
Ecd	chr14	20319858	20348121	30	13	43	0.7	MAT	195	83	278	0.7	MAT	TRUE
Ogdhl	chr14	32322011	32348150	3	63	66	0.05	PAT	1963	847	2810	0.7	MAT	FALSE
Cdhr1	chr14	37077848	37098311	3	10	13	0.23	PAT	32	100	132	0.24	PAT	TRUE
Gpc6	chr14	116924656	117979529	12	3	15	0.8	MAT	106	39	145	0.73	MAT	TRUE
Trappc9	chr15	72589619	73061244	48	16	64	0.75	MAT	706	2963	3669	0.19	PAT	FALSE
Peg13	chr15	72805603	72810324	0	178	178	0	PAT	11	2679	2690	0	PAT	TRUE
Tmem191c	chr16	17276299	17278661	26	7	33	0.79	MAT	510	214	724	0.7	MAT	TRUE
Etv5	chr16	22381312	22439570	30	5	35	0.86	MAT	850	109	959	0.89	MAT	TRUE
Tmem181a	chr17	6256861	6308314	21	1	22	0.95	MAT	44	12	56	0.79	MAT	TRUE
Sox8	chr17	25565892	25570686	8	19	27	0.3	PAT	929	346	1275	0.73	MAT	FALSE
H2-D1	chr17	35263093	35267497	7	3	10	0.7	MAT	132	21	153	0.86	MAT	TRUE
Abhd3	chr18	10644410	10706784	12	32	44	0.27	PAT	21	74	95	0.22	PAT	TRUE
Impact	chr18	12962941	12992950	2	217	219	0.01	PAT	66	1049	1115	0.06	PAT	TRUE
Pmaip1	chr18	66458603	66465558	5	15	20	0.25	PAT	24	105	129	0.19	PAT	TRUE
Il33	chr19	29925113	29960715	32	137	169	0.19	PAT	66	282	348	0.19	PAT	TRUE
As3mt	chr19	46707358	46741099	3	19	22	0.14	PAT	30	122	152	0.2	PAT	TRUE
Gm31356	chr19	55099542	55118931	2	15	17	0.12	PAT	96	478	574	0.17	PAT	TRUE
Gm13629	chr2	66440879	66547472	12	2	14	0.86	MAT	84	29	113	0.74	MAT	TRUE
Ola1	chr2	73092800	73214447	11	2	13	0.85	MAT	143	62	205	0.7	MAT	TRUE
Csnk2a1	chr2	152226837	152281856	4	16	20	0.2	PAT	115	50	165	0.7	MAT	FALSE
H13	chr2	152669435	152708668	30	7	37	0.81	MAT	433	184	617	0.7	MAT	TRUE
2900097C17Rik	chr2	156388062	156392979	216	88	304	0.71	MAT	296	88	384	0.77	MAT	TRUE
Tpm3	chr3	90072650	90100902	8	3	11	0.73	MAT	528	168	696	0.76	MAT	TRUE
4933431E20Rik	chr3	107888849	107896213	18	1	19	0.95	MAT	566	26	592	0.96	MAT	TRUE
Gstm7	chr3	107926333	107931871	1	17	18	0.06	PAT	53	251	304	0.17	PAT	TRUE
Wls	chr3	159839694	159938670	11	4	15	0.73	MAT	14	6	20	0.7	MAT	TRUE
Plppr1	chr4	49059461	49340261	9	1	10	0.9	MAT	57	16	73	0.78	MAT	TRUE
Mrpl50	chr4	49512596	49521083	17	6	23	0.74	MAT	172	56	228	0.75	MAT	TRUE
BC005561	chr5	104508351	104522383	0	20	20	0	PAT	6	16	22	0.27	PAT	TRUE
Cdc7	chr5	106964314	106984440	12	4	16	0.75	MAT	44	19	63	0.7	MAT	TRUE
Sgce	chr6	4674349	4747204	0	12	12	0	PAT	0	102	102	0	PAT	TRUE
Peg10	chr6	4747305	4760517	0	12	12	0	PAT	2	164	166	0.01	PAT	TRUE
Pon2	chr6	5264619	5298373	22	1	23	0.96	MAT	318	14	332	0.96	MAT	TRUE
Pot1a	chr6	25743734	25809277	16	3	19	0.84	MAT	166	65	231	0.72	MAT	TRUE
Mest	chr6	30733505	30748466	0	40	40	0	PAT	38	101	139	0.27	PAT	TRUE
Atp6v0c-ps2	chr6	37805974	37807107	223	0	223	1	MAT	309	8	317	0.97	MAT	TRUE
Nap1l5	chr6	58905232	58907126	0	196	196	0	PAT	0	694	694	0	PAT	TRUE
Gm9769	chr6	85843820	85845390	53	0	53	1	MAT	221	0	221	1	MAT	TRUE
Peg3	chr7	6703891	6730441	0	80	80	0	PAT	145	3425	3570	0.04	PAT	TRUE
Usp29	chr7	6730559	6967220	0	20	20	0	PAT	7	420	427	0.02	PAT	TRUE
Zfp141	chr7	42473385	42505753	3	7	10	0.3	PAT	26	120	146	0.18	PAT	TRUE
B230209E15Rik	chr7	61529409	61615327	0	49	49	0	PAT	7	428	435	0.02	PAT	TRUE
A330076H08Rik	chr7	61943900	61982303	2	9	11	0.18	PAT	3	40	43	0.07	PAT	TRUE
Ndn	chr7	62348276	62349928	1	116	117	0.01	PAT	2	526	528	0	PAT	TRUE
Prss23	chr7	89507784	89527238	8	3	11	0.73	MAT	52	18	70	0.74	MAT	TRUE
Prcp	chr7	92875252	92934581	7	3	10	0.7	MAT	32	9	41	0.78	MAT	TRUE
Inpp5f	chr7	128610777	128696437	10	33	43	0.23	PAT	218	570	788	0.28	PAT	TRUE
Kcnq1ot1	chr7	143213110	143296547	0	40	40	0	PAT	9	430	439	0.02	PAT	TRUE
Gcsh	chr8	116981827	116993449	10	1	11	0.91	MAT	317	69	386	0.82	MAT	TRUE
Kcng4	chr8	119623853	119635887	16	1	17	0.94	MAT	312	13	325	0.96	MAT	TRUE
Rasgrf1	chr9	89909475	90026979	7	237	244	0.03	PAT	137	1752	1889	0.07	PAT	TRUE
Rnf7	chr9	96470936	96478675	11	0	11	1	MAT	228	17	245	0.93	MAT	TRUE
